# Supplementary material for: Chemical Space Exploration and Machine Learning-Based Screening of PDE7A Inhibitors
Source: Pharmaceuticals (Basel). 2025 Mar 21;18(4):444. doi: 10.3390/ph18040444 (PMC12030294; doi:10.3390/ph18040444)
Supplement: Supplementary file 1 [file pharmaceuticals-18-00444-s001.zip]

Archive with 3 entries (3 files):
- Supplementary Materials_S1.xlsx
- Supplementary Materials_S2.xlsx
- Supporting Information-Tables S1-S6.pdf
