# Supplementary material for: Chemical Space Exploration and Machine Learning-Based Screening of PDE7A Inhibitors
Source: Pharmaceuticals (Basel). 2025 Mar 21;18(4):444. doi: 10.3390/ph18040444 (PMC12030294; doi:10.3390/ph18040444)
Supplement: Supplementary file 1 [file pharmaceuticals-18-00444-s001.zip › Supplementary Materials_S1.xlsx]

## Sheet: Training set
SMILES	IC50 (nM)
CCn1c(Nc2ccncc2F)nc2c(C3CCCN(C(=O)C4(C#N)CC4)C3)csc2c1=O	0.32
CCn1c(Nc2ccncc2F)nc2c(C3CCCN(C(=O)OC)C3)csc2c1=O	0.68
CCn1c(NC2CCCC2)nc2c(-c3ccc(N4CCOCC4)nc3)csc2c1=O	1
CCn1c(Nc2ccncc2F)nc2c(C3CCN(C(=O)OC)CC3)csc2c1=O	1.1
CCn1c(Nc2ccncc2F)nc2c(C3CCCN(C(=O)C(C)(C)CO)C3)csc2c1=O	1.2
COc1cc(N)ccc1-c1cc2c(c(=O)[nH]1)C(C1CCCCC1)N=[N+]2C	1.3
COc1cc(N)ccc1-c1nc2c(c(C3CCCCC3)nn2C)c(=O)[nH]1	1.3
CCn1c(NC(C)C)nc2c(C3CCN(C(=O)c4ncccc4C)C3)csc2c1=O	1.4
CCn1c(NC(C)C)nc2c(C3CCN(C(=O)c4ccccc4)C3)csc2c1=O	1.5
Cc1nn(C2CCCCC2)c2sc(C(=O)Nc3ccc(N4CCNC4=O)nc3)cc12	2
CCn1c(NC2CCCC2)nc2c(-c3cccnc3)csc2c1=O	2
CCn1c(Nc2ccncc2F)nc2c(C(C)(C)O)csc2c1=O	2.1
CCn1c(NC2CCCC2)nc2c(-c3ccc(CN4CCOCC4)cc3)csc2c1=O	2.3
CCn1c(NC(C)C)nc2c(C3CCN(C(=O)c4ccccn4)C3)csc2c1=O	2.7
COc1cc(C2CC2C(N)=O)ccc1-c1nc2c(C)nn(C3CCCCC3)c(=O)c2[nH]1	3
CNC1CCN([C@H]2CC[C@H](NC(=O)c3cc4c(C)nn(C5CCCCC5)c4s3)CC2)CC1	3.1
CCn1c(NC(C)C)nc2c(C3CCN(C(=O)c4cccc(C)n4)C3)csc2c1=O	3.3
O=C1Nc2c(Cl)ccc(OCc3noc(O)n3)c2C2(CCCCC2)N1	3.5
Cc1nc(N)c2ccc(-c3nn(C)/c(=N/C4CCCCC4)s3)cc2n1	3.9
CCn1c(Nc2ccncc2F)nc2c(CCCO)csc2c1=O	3.9
Cc1nn(C2CCCCC2)c2sc(C(=O)N[C@H]3CC[C@H](N4C(=O)CN(C)C4=O)CC3)cc12	4
COc1cc(N2CCCNCC2)ccc1-c1nc2snc(C3CCCCC3)c2c(=O)[nH]1	4
O=C1Nc2c(Cl)ccc(OCc3nn[nH]n3)c2C2(CCCCC2)N1	4
CCn1c(NC2CCCC2)nc2c(C#Cc3cccnc3)csc2c1=O	4.2
CCn1c(NC(C)C)nc2c(-c3cccnc3)csc2c1=O	4.4
Cc1nn(C2CCCCC2)c2sc(C(=O)Nc3ccc(N4CCC(O)CC4)c(C#N)c3)cc12	4.5
CCn1c(NC(C)C)nc2c(-c3ccnc(OC)c3)csc2c1=O	4.6
CCn1c(NC2CCCC2)nc2c(-c3ccc(C(=O)OC)cc3)csc2c1=O	4.9
Cc1nn(C2CCCCC2)c2sc(C(=O)Nc3ccc(N4CCNC(=O)C4)cc3)cc12	5
CCn1c(NC2CCCC2)nc2c(-c3cccc(C(=O)OC)c3)csc2c1=O	5
CCn1c(NC(C)C)nc2c(C3CCCN(C(C)=O)C3)csc2c1=O	5.1
CCn1c(NC2CCCC2)nc2c(-c3ccccc3)csc2c1=O	5.6
COc1cc(N)ccc1-c1nc2c(C)nn(C3CCCCC3)c2c(=O)[nH]1	5.67
Cc1nn(C2CCCCC2)c2sc(C(=O)Nc3ccc(N4C(=O)CN(C)C4=O)cc3)cc12	6.1
CCn1c(NC(C)C)nc2c(-c3sc(C)nc3C)csc2c1=O	6.4
Cc1nn(C2CCCCC2)c2sc(C(=O)N[C@H]3CC[C@H](N4CCNCC4)CC3)cc12	6.5
Cc1nn(C2CCCCC2)c2sc(C(=O)NC3CCC(CN4C(=O)CNC4=O)CC3)cc12	6.5
COc1ccc(Cn2c(=O)c3cc(OC(F)F)ccc3n(C3CCN(C=O)CC3)c2=O)cc1OC	6.7
Cc1nn(C2CCCCC2)c2sc(C(=O)N[C@H]3CC[C@H](N4CCC(N)CC4)CC3)cc12	6.8
CCn1c(NC(C)C)nc2c(C3CCN(c4ccccn4)CC3)csc2c1=O	6.8
COc1cc(N2CCCC(O)CC2)ccc1-c1nc2snc(C3CCCCC3)c2c(=O)[nH]1	7
Cc1nn(C2CCCCC2)c2sc(C(=O)Nc3ccc(N4CCC(O)CC4)c(C(=O)O)c3)cc12	7.2
CCn1c(NC2CCCC2)nc2c(CCc3cccnc3)csc2c1=O	7.3
CCn1c(NC(C)C)nc2c(-c3cncnc3)csc2c1=O	7.6
Cc1nn(C2CCCCC2)c2sc(C(=O)NC3CCC(C(=O)NC4CC4)CC3)cc12	7.8
CNC(=O)C1CCC(NC(=O)c2cc3c(C)nn(C4CCCCC4)c3s2)CC1	7.8
Cc1nn(C2CCCCCC2)c2sc(C(=O)Nc3ccc(N4CCN(C)CC4)cc3)cc12	8
COc1cc(N2CCC(N)CC2)ccc1-c1nc2snc(C3CCCCC3)c2c(=O)[nH]1	8
CCn1c(NC(C)C)nc2c(C3CCN(C(=O)CC(C)C)C3)csc2c1=O	8.1
CCn1c(NC(C)C)nc2c(C3CCN(C(=O)C(C)C)C3)csc2c1=O	8.4
Cc1nn(C2CCCCC2)c2sc(C(=O)N[C@H]3CC[C@H](N4CCC(N(C)C)CC4)CC3)cc12	8.6
Cc1nn(C2CCCCC2)c2sc(C(=O)Nc3ccc(N4CCC(O)CC4)nc3)cc12	8.7
CCn1c(Nc2ccncc2F)nc2c(C(C)O)csc2c1=O	8.7
Cc1nn(C2CCCCC2)c2sc(C(=O)N[C@H]3CC[C@H](N4CCNC4=O)CC3)cc12	8.9
Cc1nn(C2CCCCC2)c2sc(C(=O)Nc3ccc(N4CCCN(C)CC4)c(F)c3)cc12	8.9
Cc1nn(C2CCCCC2)c2sc(C(=O)NC3CCC(N4CCOCC4)CC3)cc12	9
COc1cc(N2CCNCC2)ccc1-c1nc2snc(C3CCCCC3)c2c(=O)[nH]1	9
Cc1nn(C2CCCCC2)c2sc(C(=O)N[C@H]3CC[C@H](N4CCCS4(=O)=O)CC3)cc12	9.9
CC(=O)N(C)C1CCN([C@H]2CC[C@H](NC(=O)c3cc4c(C)nn(C5CCCCC5)c4s3)CC2)CC1	10
Cc1nn(C2CCCCC2)c2sc(C(=O)Nc3ccc(N4CCN(C)CC4)c(F)c3)cc12	10
Cc1nn(C2CCCCC2)c2sc(C(=O)Nc3ccc(N4CCNCC4)cc3)cc12	10
CCOC(=O)c1ccc(COc2ccc(Cl)c3c2C2(CCCCC2)NC(=O)N3)o1	10
CN(C)CCCNC(=O)c1cccc(-c2cc(Cl)c3c(c2)C2(CCCCC2)NC(=O)N3)c1	10
CN1CCN(C(=O)c2ccc(-c3cc(Cl)c4c(c3)C3(CCCCC3)NC(=O)N4)cc2)CC1	10
CNS(=O)(=O)c1cccc(NC(=O)c2cc3c(C)nn(C4CCCCC4)c3s2)c1	10
COc1ccc(Cl)c2c1C1(CCCCC1)NC(=O)N2	10
NC(=O)c1ccc(NC(=O)c2cn(Cc3c(F)cccc3Cl)c3ccc(=O)[nH]c3c2=O)cc1	10
O=C1Nc2c(Cl)cc(-c3ccc(C(=O)O)cc3)cc2C2(CCCCC2)N1	10
O=C1Nc2c(Cl)cc(-c3ccccc3)cc2C2(CCCCC2)N1	10
O=C1Nc2c(Cl)ccc(Cl)c2C2(CCCCC2)N1	10
O=C1Nc2c(Cl)ccc(O)c2C2(CCCCC2)N1	10
O=C1Nc2c(Cl)ccc(OCc3ccc(C(=O)O)o3)c2C2(CCCCC2)N1	10
O=C1Nc2c(Cl)ccc(OCCCS(=O)(=O)O)c2C2(CCCCC2)N1	10
Cc1cc(NC(=O)c2cc3c(C)nn(C4CCCCC4)c3s2)ccc1N1CCC(O)CC1	11
COc1cc(N2CCC(O)CC2)ccc1-c1nc2snc(C3CCCCC3)c2c(=O)[nH]1	11
CC(=O)N1CCN(c2ccc(NC(=O)c3cc4c(C)nn(C5CCCCC5)c4s3)cc2)CC1	12
CCn1c(NC(C)C)nc2c(-c3ccco3)csc2c1=O	12
CCn1c(NC2CCCC2)nc2c(N3CCN(C(=O)OC(C)(C)C)CC3=O)csc2c1=O	12
CCOc1cc(N2CCC(N)CC2)ccc1-c1nc2snc(C3CCCCC3)c2c(=O)[nH]1	12
COc1cc(N2CCCN(C(C)=O)CC2)ccc1-c1nc2snc(C3CCCCC3)c2c(=O)[nH]1	12
COc1cc(N2CCCNCC2)ccc1-c1nc2c(C)nn(C3CCCCC3)c(=O)c2[nH]1	12
CS(=O)(=O)c1ccc(NC(=O)c2cn(Cc3c(F)cccc3Cl)c3ccc(=O)[nH]c3c2=O)cc1	12
Cc1nn(C2CCCCC2)c2sc(C(=O)N[C@H]3CC[C@H](N4C[C@@H](C)O[C@@H](C)C4)CC3)cc12	13
Cc1nn(C2CCCCC2)c2sc(C(=O)NC3CC[C@@H](C(=O)N(C)C)C3)cc12	13
Cc1nn(C2CCCCC2)c2sc(C(=O)Nc3ccc(C(=O)NCCO)nc3)cc12	13
O=C(Nc1ccc(N2CCOCC2)cc1)c1cn(Cc2c(F)cccc2Cl)c2ccc(=O)[nH]c2c1=O	13
Cc1nn(C2CCCCC2)c2sc(C(=O)N[C@H]3CC[C@H](N4C(=O)CCC4=O)CC3)cc12	14
Cc1nn(C2CCCCC2)c2sc(C(=O)Nc3ccc(C(=O)N(C)C)cc3)cc12	14
Cc1nn(C2CCCCC2)c2sc(C(=O)Nc3ccc(C4CCN(C)CC4)cc3)cc12	14
CNC1CCN(c2ccc(NC(=O)c3cc4c(C)nn(C5CCCCC5)c4s3)cc2F)CC1	14
COc1cc(N)ccc1-c1nc2snc(-c3c(F)cccc3Cl)c2c(=O)[nH]1	14
COc1cc(N)ccc1-c1nc2snc(C3CCCCC3)c2c(=O)[nH]1	14
COc1ccc(-c2cc3c(n2-c2ccc(S(=O)(=O)Nc4nc(C)cc(C)n4)cc2)CCC(N2CCN(C)CC2)C3)cc1C	14
Cc1nn(C2CCCCC2)c2sc(C(=O)N[C@H]3CC[C@H](N4CCCN(C)CC4)CC3)cc12	15
Cc1nn(C2CCCCC2)c2sc(C(=O)N[C@H]3CC[C@H](N4CCOC4=O)CC3)cc12	15
Cc1nn(C2CCCCC2)c2sc(C(=O)NC3CC[C@H](CN4C(=O)CNC4=O)C3)cc12	15
Cc1nn(C2CCCCC2)c2sc(C(=O)NC3CCC(C(=O)N4CCC(O)CC4)CC3)cc12	15
Cc1nn(C2CCCCC2)c2sc(C(=O)Nc3ccc(N4CCN(C)CC4)nc3)cc12	15
CCn1c(NC(C)C)nc2c(C3CCN(C(C)=O)C3)csc2c1=O	15
COc1cc(N2CCNC(=O)C2)ccc1-c1nc2snc(C3CCCCC3)c2c(=O)[nH]1	15
COc1ccc(Cn2c(=O)c3cc(OCC(F)F)ccc3n(C3CCN(C=O)CC3)c2=O)cc1OC	15
Cc1nn(C2CCCCC2)c2sc(C(=O)N[C@H]3CC[C@H](N4CCN(C)CC4)CC3)cc12	16
Cc1nn(C2CCCCC2)c2sc(C(=O)Nc3ccc(CCN(C)C)cc3)cc12	16
COc1cc(N2CCC(CO)CC2)ccc1-c1nc2snc(C3CCCCC3)c2c(=O)[nH]1	16
COc1cc(N2CCN(C(C)=O)CC2)ccc1-c1nc2snc(C3CCCCC3)c2c(=O)[nH]1	16
CC(=O)Nc1ccc(NC(=O)c2cn(Cc3c(F)cccc3Cl)c3ccc(=O)[nH]c3c2=O)cc1	17
Cc1nn(C2CCCCC2)c2sc(C(=O)N[C@H]3CC[C@H](N4CCN(C)C4=O)CC3)cc12	17
Cc1nn(C2CCCCC2)c2sc(C(=O)N[C@H]3CC[C@H](N4CCN(C)CC4=O)CC3)cc12	17
Cc1nn(C2CCCCC2)c2sc(C(=O)Nc3ccc(N4CCC(O)CC4)c(F)c3F)cc12	17
Cc1nn(C2CCCCC2)c2sc(C(=O)NC3CCN(C(=O)N(C)C)CC3)cc12	17
CNC(=O)Nc1ccc(-c2nc3snc(C4CCCCC4)c3c(=O)[nH]2)c(OC)c1	17
CC(=O)c1ccc(NC(=O)c2cn(Cc3c(F)cccc3Cl)c3ccc(=O)[nH]c3c2=O)cc1	18
Cc1nn(C2CCCCC2)c2sc(C(=O)NC3CCC(C(=O)N(C)CCO)CC3)cc12	18
Cc1nn(C2CCCCC2)c2sc(C(=O)Nc3ccc(CCN4CCOCC4)cc3)cc12	18
CNC(=O)c1ccc(NC(=O)c2cn(Cc3c(F)cccc3Cl)c3ccc(=O)[nH]c3c2=O)cc1	18
CNC(=O)C1CCN(c2ccc(-c3nc4snc(C5CCCCC5)c4c(=O)[nH]3)c(OC)c2)CC1	18
COc1cc(N2CC(O)C2)ccc1-c1nc2snc(C3CCCCC3)c2c(=O)[nH]1	18
COc1cc(N2CCNC(=O)C2)ccc1-c1nc2c(C)nn(C3CCCCC3)c(=O)c2[nH]1	18
COc1cc(NC(=O)c2cn(Cc3c(F)cccc3F)c3ccc(=O)[nH]c3c2=O)cc(OC)c1OC	18
COc1ccc(C2=NN(C3CCCC3)C(=O)C3CC=CCC23)cc1Cl	18
CC(=O)N1CCc2cc(NC(=O)c3cc4c(C)nn(C5CCCCC5)c4s3)ccc21	19
Cc1nn(C2CCOCC2)c2sc(C(=O)N[C@H]3CC[C@H](N4C[C@@H](C)O[C@@H](C)C4)CC3)cc12	19
CCn1c(NC2CCCC2)nc2c(C#CCN3CCOCC3)csc2c1=O	19
Cc1nn(C2CCCCC2)c2sc(C(=O)N[C@H]3CC[C@H](N4CCC(O)CC4)CC3)cc12	20
Cc1nn(C2CCCCC2)c2sc(C(=O)NC3CCC(C(=O)N4CCOCC4)CC3)cc12	20
Cc1nn(C2CCCCC2)c2sc(C(=O)Nc3ccc(OCC(=O)N(C)C)cc3)cc12	20
Cc1nn(C2CCCCC2)c2sc(C(=O)Nc3ccc(OCC(=O)N4CCN(C)CC4)cc3)cc12	20
Cc1nn(C2CCCCC2)c2sc(C(=O)NCC(C)(C)CN3C(=O)CNC3=O)cc12	20
CCn1c(NC(C)C)nc2c(C3CCN(C(C)=O)CC3)csc2c1=O	20
CCNS(=O)(=O)c1cc(-c2nn(C)/c(=N/C3CCCCC3)s2)ccc1Cl	20
CN(C)CCCNC(=O)c1ccc(-c2cc(Cl)c3c(c2)C2(CCCCC2)NC(=O)N3)cc1	20
CN(C)CCNC(=O)c1ccc(-c2cc(Cl)c3c(c2)C2(CCCCC2)NC(=O)N3)cc1	20
CN(C)CCNC(=O)c1cccc(-c2cc(Cl)c3c(c2)C2(CCCCC2)NC(=O)N3)c1	20
Cn1nc(-c2ccc3c(N)ncnc3c2)s/c1=N\C1CCCCC1	20
CNC1CCN(c2ccc(NC(=O)c3cc4c(C)nn(C5CCCCC5)c4s3)cc2Cl)CC1	20
N#CCOc1ccc(Cl)c2c1C1(CCCCC1)NC(=O)N2	20
NC(=O)c1ccc(-c2cc(Cl)c3c(c2)C2(CCCCC2)NC(=O)N3)cc1	20
NS(=O)(=O)c1ccc(NC(=O)c2cn(Cc3c(F)cccc3Cl)c3ccc(=O)[nH]c3c2=O)cc1	20
O=C(NCc1ccncc1)c1ccc(NC(=O)c2cn(Cc3c(F)cccc3F)c3ccc(=O)[nH]c3c2=O)cc1	20
O=C1Nc2c(Cl)cc(-c3cccc(C(=O)O)c3)cc2C2(CCCCC2)N1	20
Cc1nn(C2CCCCC2)c2sc(C(=O)N[C@H]3CC[C@H](N4CCCNCC4)CC3)cc12	22
Cc1nn(C2CCCCC2)c2sc(C(=O)Nc3ccc(C(=O)NCCN(C)C)nc3)cc12	22
Cc1nn(C2CCCCC2)c2sc(C(=O)Nc3ccc(C4CCNCC4)cc3)cc12	22
Cc1nn(C2CCOCC2)c2sc(C(=O)N[C@H]3CC[C@H](N4CCN(S(C)(=O)=O)CC4)CC3)cc12	22
COC1CCN([C@H]2CC[C@H](NC(=O)c3cc4c(C)nn(C5CCCCC5)c4s3)CC2)CC1	22
O=C(Nc1ccc(N2CCOCC2)cc1)c1cn(Cc2c(F)cccc2F)c2ccc(=O)[nH]c2c1=O	22
Cc1nn(C2CCCCC2)c2sc(C(=O)NC3CC[C@H](C(=O)N(C)C)C3)cc12	23
CNC(=O)COc1ccc(NC(=O)c2cc3c(C)nn(C4CCCCC4)c3s2)cc1	23
COc1cc(N2CC[C@H](N)C2)ccc1-c1nc2snc(C3CCCCC3)c2c(=O)[nH]1	23
CC(=O)Nc1ccc(NC(=O)c2cn(Cc3c(F)cccc3F)c3ccc(=O)[nH]c3c2=O)cc1	24
Cc1nn(C2CCCCC2)c2sc(C(=O)NC3CCC(C(=O)N4CCN(C)CC4)CC3)cc12	24
Cc1nn(C2CCOCC2)c2sc(C(=O)N[C@H]3CC[C@H](N4CCOCC4)CC3)cc12	24
CNC(=O)Nc1ccc(-c2nc3c(C)nn(C4CCCCC4)c(=O)c3[nH]2)c(OC)c1	24
Cc1nn(C2CCCCC2)c2sc(C(=O)NC3CCC(C(=O)N(C)C)CC3)cc12	25
Cc1nn(C2CCCCC2)c2sc(C(=O)Nc3ccc(C(=O)N[C@H]4CC[C@H](O)CC4)nc3)cc12	25
CCn1c(Nc2ccncc2F)nc2c(C#N)csc2c1=O	25
CNC(=O)Cc1ccc(NC(=O)c2cc3c(C)nn(C4CCCCC4)c3s2)cc1	25
COc1cc(-c2cn[nH]c2)ccc1-c1nc2snc(C3CCCCC3)c2c(=O)[nH]1	25
O=C(Nc1ccc(S(=O)(=O)Nc2nccs2)cc1)c1cn(Cc2c(F)cccc2F)c2ccc(=O)[nH]c2c1=O	25
COc1cc(N2CCC(N)CC2)ccc1-c1nc2c(C)nn(C3CCCCC3)c(=O)c2[nH]1	27
COc1cc(NC(=O)c2cc3c(C)nn(C4CCCCC4)c3s2)ccc1NC(C)=O	27
CS(=O)(=O)c1ccc(NC(=O)c2cn(Cc3c(F)cccc3F)c3ccc(=O)[nH]c3c2=O)cc1	27
Cc1nn(C2CCCCC2)c2sc(C(=O)Nc3ccc(N4CC[C@@H](O)C4)cc3)cc12	28
Cc1nn(C2CCOCC2)c2sc(C(=O)Nc3ccc(N4CCNC(=O)C4)cc3)cc12	28
Cc1nn(C2CCOCC2)c2sc(C(=O)Nc3ccc(N4CCNC4=O)nc3)cc12	28
COCCNC(=O)c1ccc(NC(=O)c2cc3c(C)nn(C4CCCCC4)c3s2)cc1	28
CC(=O)c1ccc(NC(=O)c2cn(Cc3c(F)cccc3F)c3ccc(=O)[nH]c3c2=O)cc1	29
CC[C@H](CN1C(=O)CNC1=O)NC(=O)c1cc2c(C)nn(C3CCCCC3)c2s1	29
Cc1nn(C2CCOCC2)c2sc(C(=O)N[C@H]3CC[C@H](N4CCN(C)C(=O)C4)CC3)cc12	29
CNC(=O)c1ccc(NC(=O)c2cn(Cc3c(F)cccc3F)c3ccc(=O)[nH]c3c2=O)cc1	29
C=Cc1csc2c(=O)n(CC)c(NC3CCCC3)nc12	30
Cc1nn(C2CCCCC2)c2sc(C(=O)Nc3ccc(C(=O)NCCO)cc3)cc12	30
Cc1nn(C2CCCCC2)c2sc(C(=O)Nc3ccc(CN4CCC(O)CC4)nc3)cc12	30
CCN1CCN([C@H]2CC[C@H](NC(=O)c3cc4c(C)nn(C5CCOCC5)c4s3)CC2)CC1=O	30
Cn1nc(-c2ccc(C(=O)NCCN3CCOCC3)cc2)s/c1=N\C1CCCCC1	30
COc1cc(N)ccc1-c1nc2snc(-c3c(F)cccc3F)c2c(=O)[nH]1	30
COCC(=O)Nc1ccc(NC(=O)c2cc3c(C)nn(C4CCCCC4)c3s2)cc1	30
O=C1Nc2c(Cl)cc(-c3ccccn3)cc2C2(CCCCC2)N1	30
O=C1Nc2c(Cl)cc(-c3ccncc3)cc2C2(CCCCC2)N1	30
O=C1Nc2c(Cl)ccc(OCCN3CCOCC3)c2C2(CCCCC2)N1	30
COc1cc(N)ccc1-c1nc2c(C)nn(C3CCCCC3)c(=O)c2[nH]1	31
COc1cc(N2CCCNCC2)ccc1-c1nc2onc(C3CCCCC3)c2c(=O)[nH]1	31
CC(=O)Nc1ccc(NC(=O)c2cc3c(C)nn(C4CCCCC4)c3s2)cn1	32
Cc1nn(C2CCCCC2)c2sc(C(=O)Nc3ccc(CO)nc3)cc12	32
Cc1nn(C2CCCCC2)c2sc(C(=O)NCCN3C(=O)CN(C)C3=O)cc12	32
COc1cc(N2CCCN(C(C)=O)CC2)ccc1-c1nc2c(C)nn(C3CCCCC3)c(=O)c2[nH]1	32
O=C(Nc1ccc(S(=O)(=O)Nc2nccs2)cc1)c1cn(Cc2c(F)cccc2Cl)c2ccc(=O)[nH]c2c1=O	32
CC(=O)c1ccc(NC(=O)c2cc3c(C)nn(C4CCCCC4)c3s2)cc1	33
Cc1nn(C2CCCCC2)c2sc(C(=O)Nc3ccc(CN4C(=O)CN(C)C4=O)cc3)cc12	33
CNC(=O)c1ccc(NC(=O)c2cc3c(C)nn(C4CCCCC4)c3s2)cc1	33
COc1cc(N2CCCC(O)CC2)ccc1-c1nc2c(C)nn(C3CCCCC3)c(=O)c2[nH]1	33
COc1cc(NC(=O)c2cn(Cc3c(F)cccc3Cl)c3ccc(=O)[nH]c3c2=O)cc(OC)c1OC	33
Cc1nn(C2CCCCC2)c2sc(C(=O)N[C@H](C)CN3C(=O)CNC3=O)cc12	34
Cc1nn(C2CCCCC2)c2sc(C(=O)Nc3ccc(N4CCOCC4)cc3)cc12	34
COc1ccc(NC(=O)c2cn(Cc3c(F)cccc3Cl)c3ccc(=O)[nH]c3c2=O)cc1Cl	34
NS(=O)(=O)c1ccc(NC(=O)c2cn(Cc3c(F)cccc3F)c3ccc(=O)[nH]c3c2=O)cc1	34
CC(=O)N1CCN(Cc2ccc(NC(=O)c3cc4c(C)nn(C5CCCCC5)c4s3)cn2)CC1	35
CCOc1cc(O[C@@H]2CCNC2)ccc1-c1nc2snc(C3CCCCC3)c2c(=O)[nH]1	35
CNC(=O)[C@H]1C[C@@H]1c1ccc(-c2nc3snc(C4CCCCC4)c3c(=O)[nH]2)c(OC)c1	35
Cc1nn(C2CCCCC2)c2sc(C(=O)Nc3ccc4c(c3)CCN4C(=O)C3CC3)cc12	36
CC(=O)N1CCCN([C@H]2CC[C@H](NC(=O)c3cc4c(C)nn(C5CCCCC5)c4s3)CC2)CC1	37
CC(=O)Nc1ccc(NC(=O)c2cc3c(C)nn(C4CCCCC4)c3s2)cc1	37
Cc1nn(C2CCOCC2)c2sc(C(=O)Nc3ccc(N4C(=O)CN(C)C4=O)cc3)cc12	37
N#Cc1cc(Cn2c(=O)c3cc(OC(CF)CF)ccc3n(C3CCN(C=O)CC3)c2=O)ccc1-c1ccccc1	37
CNC(=O)[C@@H]1C[C@H]1c1ccc(-c2nc3snc(C4CCCCC4)c3c(=O)[nH]2)c(OC)c1	38
CCn1c(NC2CCCC2)nc2c(CCCN3CCOCC3)csc2c1=O	39
CN(C)c1ccc(NC(=O)c2cn(Cc3c(F)cccc3Cl)c3ccc(=O)[nH]c3c2=O)cc1	39
COc1cc(N)ccc1-c1nc2snc(-c3ccccc3F)c2c(=O)[nH]1	39
COc1ccc(Cn2c(=O)c3cc(OC(CF)CF)ccc3n(C3CCN(C=O)CC3)c2=O)cc1OC	39
Cc1nn(C2CCCCC2)c2sc(C(=O)Nc3ccc(S(=O)(=O)N4CCN(C)CC4)cc3)cc12	40
CN1CCN(C(=O)c2cccc(-c3cc(Cl)c4c(c3)C3(CCCCC3)NC(=O)N4)c2)CC1	40
COc1cc(NC(=O)c2cc3c(C)nn(C4CCCCCC4)c3s2)ccc1NC(C)=O	40
O=C(O)CNCCOc1ccc(Cl)c2c1C1(CCCCC1)NC(=O)N2	40
O=C(O)COc1ccc(Cl)c2c1C1(CCCCC1)NC(=O)N2	40
Cc1nn(C2CCCCC2)c2sc(C(=O)NC3CCN(S(=O)(=O)N(C)C)CC3)cc12	41
CCn1c(Nc2ccccc2Cl)nc2ccsc2c1=O	41
CCc1csc2c(=O)n(CC)c(NC3CCCC3)nc12	42
Cc1nn(C2CCCCC2)c2sc(C(=O)Nc3ccc(CN4CCOCC4)nc3)cc12	43
Cc1nn(C2CCCCC2)c2sc(C(=O)Nc3ccc(C(=O)N4CCC(O)CC4)nc3)cc12	44
Cc1nn(C2CCCCC2)c2sc(C(=O)Nc3ccc4c(c3)CC(=O)N4)cc12	44
NC(=O)c1cccc(NC(=O)c2cn(Cc3c(F)cccc3Cl)c3ccc(=O)[nH]c3c2=O)c1	44
C#Cc1csc2c(=O)n(CC)c(NC3CCCC3)nc12	45
COc1cc(-c2cn[nH]c2)ccc1-c1nc2c(C)nn(C3CCCCC3)c(=O)c2[nH]1	45
COc1cc(NC(=O)c2cc3c(C)nn(C4CCCCC4)c3s2)ccc1C(=O)NCCO	45
CCN(CC)c1ccc(NC(=O)c2cn(Cc3c(F)cccc3F)c3ccc(=O)[nH]c3c2=O)cc1	46
CNc1nc(NC2(C#N)CCCCC2)nc(SC)n1	46
COc1cc(Cn2c(=O)c3cc(OC(CF)CF)ccc3n(C3CCN(C=O)CC3)c2=O)ccc1OCC(=O)N1CCCCC1	46
COc1cc(N)ccc1-c1nc2snc(-c3ccc(F)cc3F)c2c(=O)[nH]1	46
COc1cc(NCCN)ccc1-c1nc2snc(C3CCCCC3)c2c(=O)[nH]1	46
CNC(=O)/C=C/c1ccc(-c2nc3snc(C4CCCCC4)c3c(=O)[nH]2)c(OC)c1	47
COCCN(C)[C@H]1CC[C@H](NC(=O)c2cc3c(C)nn(C4CCCCC4)c3s2)CC1	48
NC(=O)c1ccc(NC(=O)c2cn(Cc3c(F)cccc3F)c3ccc(=O)[nH]c3c2=O)cc1	49
Cc1nn(C2CCCCC2)c2sc(C(=O)N[C@H]3CC[C@H](O)CC3)cc12	50
Cc1nn(C2CCCCC2)c2sc(C(=O)Nc3ccc(C(=O)NC(C)C)cc3)cc12	50
Cc1nn(C2CCCCC2)c2sc(C(=O)Nc3ccc(C(=O)O)cc3)cc12	50
Cc1nn(C2CCCCC2)c2sc(C(=O)NC3CCC(CO)CC3)cc12	50
Cc1nn(C2CCOCC2)c2sc(C(=O)N[C@H]3CC[C@H](N4CCC(C(=O)N(C)C)CC4)CC3)cc12	50
CCNC(=O)c1ccc(NC(=O)c2cc3c(C)nn(C4CCCCC4)c3s2)cc1	50
O=C1Nc2c(Cl)cc(-c3cccnc3)cc2C2(CCCCC2)N1	50
O=C1Nc2c(Cl)ccc(OCCO)c2C2(CCCCC2)N1	50
Cc1nn(C2CCCCC2)c2sc(C(=O)NC3CCN(C(=O)N(C)C)C3)cc12	51
Cc1nn(C2CCCCC2)c2sc(C(=O)NCCN3CCN(C)C(=O)C3=O)cc12	51
CCCOc1ccc(Cl)c2c1C1(CCCCC1)NC(=O)N2	51.8
Cc1nn(C2CCCCC2)c2sc(C(=O)NC3CCN(C4CCOCC4)CC3)cc12	53
CCOC(=O)Nc1ccc(NC(=O)c2cc3c(C)nn(C4CCCCC4)c3s2)cc1	53
COc1cc(N2CC(O)C2)ccc1-c1nc2c(C)nn(C3CCCCC3)c(=O)c2[nH]1	53
Cc1nn(C2CCCCC2)c2sc(C(=O)N[C@H]3C[C@@H]3CO)cc12	54
Cc1nn(C2CCCCC2)c2sc(C(=O)Nc3ccc(N4CC[C@@H](O)C4)c(F)c3)cc12	54
Cc1nn(C2CCCCC2)c2sc(C(=O)Nc3ccc(N4CCN(C)CC4)c(Cl)c3)cc12	55
Cc1nn(C2CCCCC2)c2sc(C(=O)Nc3ccc(NC=O)cc3)cc12	55
CCc1nc2c(cnn2CC)c(NC2CCCCC2)c1C1=NOC2(C1)CC(C1N=NN=N1)C2	55
COc1cc(O[C@@H]2CCNC2)ccc1-c1nc2c(C)nn(C3CCCCC3)c(=O)c2[nH]1	55
Cc1nn(C2CCCCC2)c2sc(C(=O)NC3CC[C@H](C(=O)O)C3)cc12	56
Cc1nn(C2CCCCC2)c2sc(C(=O)Nc3ccc(C(=O)N4CCN(C)CC4)nc3)cc12	56
Cc1nn(C2CCCCC2)c2sc(C(=O)Nc3ccc(CN4CCOCC4)cc3)cc12	56
CC(=O)N1CCN(CC2CCC(NC(=O)c3cc4c(C)nn(C5CCOCC5)c4s3)CC2)CC1	57
CC(=O)Nc1ccc(NC(=O)c2cc3c(C)nn(C4CCCCCC4)c3s2)cc1	58
CNC(=O)c1ccc(NC(=O)c2cc3c(C)nn(C4CCCCC4)c3s2)cn1	58
CS(=O)(=O)c1cccc(NC(=O)c2cn(Cc3c(F)cccc3Cl)c3ccc(=O)[nH]c3c2=O)c1	59
CC(=O)N[C@H]1CC[C@H](NC(=O)c2cc3c(C)nn(C4CCCCC4)c3s2)CC1	60
Cc1nn(C2CCCCC2)c2sc(C(=O)Nc3ccc(S(=O)(=O)N4CCN(CCO)CC4)cc3)cc12	60
Cc1nn(C2CCCCC2)c2sc(C(=O)NCCN3CCN(C)C3=O)cc12	60
CCN(CC)c1ccc(NC(=O)c2cn(Cc3c(F)cccc3Cl)c3ccc(=O)[nH]c3c2=O)cc1	60
CCn1c(Nc2ccncc2F)nc2ccsc2c1=O	60
CN(C)CCNC(=O)c1ccc(-c2nn(C)/c(=N/C3CCCCC3)s2)cc1	60
Cn1nc(-c2ccc(C(N)=O)cc2)s/c1=N\C1CCCCC1	60
Cn1nc(-c2ccc(Cl)c(S(N)(=O)=O)c2)s/c1=N\C1CCCCC1	60
COc1c(O)cc(-c2nn(C)/c(=N/C3CCCCC3)s2)cc1O	60
O=C1Nc2c(Br)cccc2C2(CCCCC2)N1	60
O=C1Nc2c(Br)cccc2C2(CCCCCC2)N1	60
CCn1c(Nc2ccccc2F)nc2ccsc2c1=O	61
COc1ccc(Cn2c(=O)c3c(Cl)cc(Cl)cc3n(C3CCN(C=O)CC3)c2=O)cc1OC	61
Cc1nn(C2CCOCC2)c2sc(C(=O)N[C@H]3CC[C@H](N4CCNC(=O)C4)CC3)cc12	63
CC(=O)n1ccc2cc(NC(=O)c3cc4c(C)nn(C5CCCCC5)c4s3)ccc21	65
COc1cc(NC(=O)c2cc3c(C)nn(C4CCCCC4)c3s2)ccc1C(=O)N1CCC(O)CC1	65
Cc1nn(C2CCCCC2)c2sc(C(=O)NCCN3C(=O)CNC3=O)cc12	66
CN(C)c1ccc(NC(=O)c2cn(Cc3c(F)cccc3F)c3ccc(=O)[nH]c3c2=O)cc1	66
COc1cc(N2CCN(S(C)(=O)=O)CC2)ccc1-c1nc2snc(C3CCCCC3)c2c(=O)[nH]1	66
Cc1nn(C2CCCCC2)c2sc(C(=O)NCCN3CC(=O)N(C)C3=O)cc12	67
CCn1c(NC2CCCC2)nc2c(C#N)csc2c1=O	67
Cc1nn(C2CCCCC2)c2sc(C(=O)NC3CC[C@H](CO)C3)cc12	68
COc1cc(-c2n[nH]c(=O)o2)ccc1-c1nc2c(C)nn(C3CCCCC3)c(=O)c2[nH]1	68
Cc1nn(C2CCCCC2)c2sc(C(=O)Nc3ccc(N4CCC(O)CC4)c(Cl)c3)cc12	70
Cc1nn(C2CCCCC2)c2sc(C(=O)Nc3ccc(S(=O)(=O)N4CCC(O)CC4)cc3)cc12	70
Cc1nn(C2CCCCC2)c2sc(C(=O)N[C@@H]3CCN(C(=O)N(C)C)C3)cc12	71
Cc1nn(C2CCOCC2)c2sc(C(=O)NC3CCC(CN4CCOCC4)CC3)cc12	71
COc1cc(N2CCC(O)C2)ccc1-c1nc2c(C)nn(C3CCCCC3)c(=O)c2[nH]1	71
O=C(Nc1ccc(OC(F)F)cc1)c1cn(Cc2c(F)cccc2F)c2ccc(=O)[nH]c2c1=O	71
Cc1nn(C2CCOCC2)c2sc(C(=O)N[C@H]3CC[C@H](N4CCC(CO)CC4)CC3)cc12	72
COc1cc(N2CC(N)C2)ccc1-c1nc2c(C)nn(C3CCCCC3)c(=O)c2[nH]1	73
Cc1nn(C2CCCCC2)c2sc(C(=O)Nc3ccc(C(=O)N4CCCN(C)CC4)nc3)cc12	74
Cc1nn(C2CCCCC2)c2sc(C(=O)Nc3ccc(C(=O)NC(C)(C)C)cc3)cc12	75
Cc1nn(C2CCCCC2)c2sc(C(=O)Nc3ccc(N(C)CCO)c(F)c3)cc12	75
Cc1nn(C2CCCCC2)c2sc(C(=O)Nc3cccc(S(=O)(=O)N4CCN(C)CC4)c3)cc12	75
CCOC(=O)c1ccc(NC(=O)c2cc3c(C)nn(C4CCCCC4)c3s2)cc1	75
COc1cc(N2CCC(N)CC2)ccc1-c1nc2c(C)nn(C3CCCCCC3)c(=O)c2[nH]1	75
Cc1nn(C2CCCCC2)c2sc(C(=O)NC3CCC(C#N)CC3)cc12	77
COc1cc(N2CC[C@@H](N)C2)ccc1-c1nc2c(C)nn(C3CCCCC3)c(=O)c2[nH]1	77
Cc1nn(C2CCOCC2)c2sc(C(=O)NC3CCC(C(=O)N(C)C)CC3)cc12	78
Cc1nn(C2CCOCC2)c2sc(C(=O)Nc3ccc(N4CCN(C)CC4)c(F)c3)cc12	79
Cc1nn(C2CCCCC2)c2sc(C(=O)Nc3ccc4c(c3)CCN4S(C)(=O)=O)cc12	80
Cn1nc(-c2ccc(C(N)=O)c(N)c2)s/c1=N\C1CCCCC1	80
Cn1nc(-c2ccc(Cl)cc2)s/c1=N\c1cccc(-c2nn[nH]n2)c1	80
COc1cc(N)ccc1-c1nc2snc(-c3ccccc3Cl)c2c(=O)[nH]1	80
COc1cc(N2CC[C@H](N)C2)ccc1-c1nc2c(C)nn(C3CCCCC3)c(=O)c2[nH]1	80
Cc1nn(C2CCCCC2)c2sc(C(=O)Nc3cccc(S(=O)(=O)N4CCC(O)CC4)c3)cc12	81
COc1cc(N2CCC(O)CC2)ccc1-c1nc2c(C)nn(C3CCCCC3)c(=O)c2[nH]1	81
CNc1ccc(NC(=O)c2cn(Cc3c(F)cccc3F)c3ccc(=O)[nH]c3c2=O)cc1	82
Cc1nn(C2CCCCC2)c2sc(C(=O)Nc3ccc4c(c3)CCN4C(=O)C(C)C)cc12	83
CCC(=O)N1CCc2cc(NC(=O)c3cc4c(C)nn(C5CCCCC5)c4s3)ccc21	84
CNC(=O)c1ccc(NC(=O)c2cc3c(C)nn(C4CCCCC4)c3s2)cc1OC	85
COC(=O)c1ccc(NC(=O)c2cc3c(C)nn(C4CCCCC4)c3s2)cn1	85
COc1cc(NC(=O)c2cc3c(C)nn(C4CCCCC4)c3s2)ccc1C(=O)N1CCN(C)CC1	85
CSc1ccc(NC(=O)c2cn(Cc3c(F)cccc3F)c3ccc(=O)[nH]c3c2=O)cc1	86
Cc1nn(C2CCCCC2)c2sc(C(=O)NC3CCC(N)CC3)cc12	88
Cc1nn(C2CCCCC2)c2sc(C(=O)Nc3ccc4c(c3)CCN4)cc12	88
Cc1nn(C2CCOCC2)c2sc(C(=O)Nc3ccc(N4CCC(O)CC4)c(F)c3)cc12	88
CCn1c(Nc2ccccc2C)nc2ccsc2c1=O	88
CCOc1cc(N2CCN(C)CC2)ccc1-c1nc2snc(C3CCCCC3)c2c(=O)[nH]1	88
COc1cc(NC(=O)c2cn(Cc3c(Cl)cccc3Cl)c3ccc(=O)[nH]c3c2=O)cc(OC)c1OC	88
Cc1nn(C2CCOCC2)c2sc(C(=O)Nc3ccc(C(=O)N(C)C)cc3)cc12	89
COc1cc(/C=C/C(N)=O)ccc1-c1nc2c(C)nn(C3CCCCC3)c(=O)c2[nH]1	89
COc1ccc(Cn2c(=O)c3cc(OCCO)ccc3n(C3CCN(C=O)CC3)c2=O)cc1OC	89
Cc1nn(C2CCCCC2)c2sc(C(=O)NCCN3CC(=O)NC3=O)cc12	90
Cc1nn(C2CCOCC2)c2sc(C(=O)N[C@H]3CC[C@H](N4CCC(O)CC4)CC3)cc12	90
Cc1nn(C2CCOCC2)c2sc(C(=O)Nc3ccc(N4CCN(C)CC4)cc3)cc12	90
Cn1nc(-c2cccc(C(N)=O)c2)s/c1=N\C1CCCCC1	90
O=C(Nc1ccc(OC(F)(F)F)cc1)c1cn(Cc2c(F)cccc2F)c2ccc(=O)[nH]c2c1=O	90
Cc1nn(C2CCCCC2)c2sc(C(=O)NC3CCC(C(=O)O)CC3)cc12	91
Cc1nn(C2CCOCC2)c2sc(C(=O)N[C@H]3CC[C@H](N4CCN(C)CC4=O)CC3)cc12	93
COc1cc(CCC(N)=O)ccc1-c1nc2c(C)nn(C3CCCCC3)c(=O)c2[nH]1	93
O=C(Nc1ccccc1)c1cn(Cc2c(F)cccc2F)c2ccc(=O)[nH]c2c1=O	94
Cc1nn(C2CCCCC2)c2sc(C(=O)Nc3ccc(C(=O)N4CCN(C)CC4)cc3)cc12	95
N#Cc1ccc(NC(=O)c2cn(Cc3c(F)cccc3F)c3ccc(=O)[nH]c3c2=O)cc1	96
Cc1nn(C2CCOCC2)c2sc(C(=O)Nc3ccc(N4CCN(C)CC4=O)cc3)cc12	97
CCN1C(=O)CN(CCNC(=O)c2cc3c(C)nn(C4CCCCC4)c3s2)C1=O	97
Cc1nn(C2CCCCC2)c2sc(C(=O)Nc3ccc4c(c3)CCN4C(=O)C(C)(C)C)cc12	98
CCn1c(NC2CCCC2)nc2c(C)csc2c1=O	98
Cc1nn(C2CCCCC2)c2sc(C(=O)Nc3ccc(N)cc3)cc12	99
Cc1ccc(Cl)c2c1C1(CCCCC1)NC(=O)N2	100
NC1CCN(c2ccc(-c3nc4snc(C5CCCCC5)c4c(=O)[nH]3)c(F)c2)CC1	101
COc1cc(N2CCNCC2)ccc1-c1nc2c(C)nn(C3CCCCC3)c(=O)c2[nH]1	104
Nc1ccc(NC(=O)c2cn(Cc3c(F)cccc3F)c3ccc(=O)[nH]c3c2=O)cc1	104
O=C(Nc1ccc(O)cc1)c1cn(Cc2c(F)cccc2F)c2ccc(=O)[nH]c2c1=O	105
COc1cc(N2CCC(F)(F)CC2)ccc1-c1nc2snc(C3CCCCC3)c2c(=O)[nH]1	106
Cn1nc(-c2ccc(C(N)=O)c(O)c2)s/c1=N\C1CCCCC1	120
O=C1Nc2c(Cl)cc(Cl)cc2C2(CCCCC2)N1	120
O=C(Nc1ccc(N2CCCCC2)cc1)c1cn(Cc2c(F)cccc2F)c2ccc(=O)[nH]c2c1=O	124
CNC(=O)c1ccc(-c2nc3snc(C4CCCCC4)c3c(=O)[nH]2)c(OC)c1	125
Cn1nc(-c2ccc(S(C)(=O)=O)cc2)s/c1=N\C1CCCCC1	130
Cn1nc(-c2ccc(Cl)cc2)s/c1=N\c1cccc(C(=O)O)c1	140
COC(=O)c1cccc(-c2nn(C)/c(=N/C3CCCCC3)s2)c1	140
CCn1c(NC2CCCC2)nc2ccsc2c1=O	150
CN(C)CCOc1ccc(Cl)c2c1C1(CCCCC1)NC(=O)N2	150
Cn1nc(-c2ccc(Cl)cc2)s/c1=N\c1ccc(O)c(C(=O)O)c1	150
Cn1nc(-c2ccc(S(N)(=O)=O)cc2)s/c1=N\C1CCCCC1	150
COc1ccc(NC(=O)c2cn(Cc3c(F)cccc3F)c3ccc(=O)[nH]c3c2=O)cc1	151
C=CCNc1nc2cc(-c3ccc(N4CCN(C(C)C)CC4)cc3)sc2c(=O)n1C	160
Cc1cc(Cl)c2c(c1)C1(CCCCC1)NC(=O)N2	160
Cn1nc(-c2ccc(Cl)cc2)s/c1=N\c1ccc(F)c(C(=O)O)c1	160
COc1cc(Cl)c2c(c1)C1(CCCCC1)NC(=O)N2	160
O=C(Nc1ccc(N2CCOCC2)cc1)c1cn(Cc2c(Cl)cccc2Cl)c2ccc(=O)[nH]c2c1=O	165
CCn1c(NC(C)C)nc2c(C3CCN(C(C)C)CC3)csc2c1=O	170
O=C1Nc2c(Cl)cccc2C2(CCCCC2)N1	170
O=C(O)Cc1ccc(NC(=O)c2cn(Cc3c(F)cccc3F)c3ccc(=O)[nH]c3c2=O)cc1	176
COc1cc(NC(=O)c2cn(Cc3ccccc3Cl)c3ccc(=O)[nH]c3c2=O)cc(OC)c1OC	178
O=C(Nc1ccc(F)cc1)c1cn(Cc2c(F)cccc2F)c2ccc(=O)[nH]c2c1=O	179
O=[N+]([O-])c1ccc(Sc2ccncc2)c(Cl)c1	180
O=C(Nc1ccc(C(=O)N2CCOCC2)cc1)c1cn(Cc2c(F)cccc2F)c2ccc(=O)[nH]c2c1=O	188
CCn1c(NC(C)C)nc2c(C3CCNCC3)csc2c1=O	190
COc1cc(NC(=O)c2cn(Cc3ccc(F)cc3Cl)c3ccc(=O)[nH]c3c2=O)cc(OC)c1OC	192
Cn1nc(-c2cccc(S(N)(=O)=O)c2)s/c1=N\C1CCCCC1	200
O=C(O)c1ccc(NC(=O)c2cn(Cc3c(F)cccc3F)c3ccc(=O)[nH]c3c2=O)cc1	200
COc1cc(NC(=O)c2cn(Cc3ccccc3F)c3ccc(=O)[nH]c3c2=O)cc(OC)c1OC	206
CC1CCC2(CC1)NC(=O)Nc1c(Br)cccc12	210
CNCC(O)COc1ccc(Cl)c2c1C1(CCCCC1)NC(=O)N2	210
COc1cc(NC(=O)c2cn(Cc3c(F)cccc3F)c3ccc(=O)[nH]c3c2=O)cc(OC)c1	212
COC(=O)c1ccc(-c2nn(C)/c(=N/C3CCCCC3)s2)cc1	230
Cn1nc(-c2ccc(O)cc2)s/c1=N\C1CCCCC1	240
Cn1nc(-c2ccc(Cl)cc2)s/c1=N\c1cccc(C(=O)O)c1O	260
Cc1ccccc1Cn1cc(C(=O)Nc2ccc(N3CCOCC3)cc2)c(=O)c2[nH]c(=O)ccc21	266
COc1ccc2nc(C)c3c(C)nc(-c4sccc4C)n3c2n1	266
CCn1c(Nc2ccccc2)nc2ccsc2c1=O	290
Cn1nc(-c2cccc(O)c2)s/c1=N\C1CCCCC1	290
COc1c(OCc2ccc(F)cc2)cc2oc3cc4c(c(OC/C=C/C(=O)O)c3c(=O)c2c1CC=C(C)C)C=CC(C)(C)O4	298
CCn1c(NC2CCC2)nc2ccsc2c1=O	300
O=C(Nc1ccc(C(F)(F)F)cc1)c1cn(Cc2c(F)cccc2F)c2ccc(=O)[nH]c2c1=O	300
C=CCNc1nc2cc(-c3ccc(C(=O)NCCCN(C)C)cc3)sc2c(=O)n1C	310
O=C(Nc1ccc(N2CCOCC2)cc1)c1cn(Cc2c(F)c(F)cc(F)c2F)c2ccc(=O)[nH]c2c1=O	317
COc1ccc2nc(C)c3c(C)nc(-c4cc(Cl)ccc4Cl)n3c2n1	332
CCn1c(NC(C)C)nc2ccsc2c1=O	370
Nc1ccc(Sc2ccc(Cl)cc2[N+](=O)[O-])cc1	370
CCn1c(NC2CCCC2)nc2c(-c3ccccc3C(=O)OC)csc2c1=O	380
O=C1Nc2c(F)cccc2C2(CCCCC2)N1	390
CN(C)CC(O)COc1ccc(Cl)c2c1C1(CCCCC1)NC(=O)N2	400
CCn1c(NC2CCOCC2)nc2ccsc2c1=O	430
Cn1nc(-c2ccc(Cl)cc2)s/c1=N\c1cccc(-c2noc(O)n2)c1	440
CN(C)CCN(C)C(=O)c1ccc(-c2nn(C)/c(=N/C3CCCCC3)s2)cc1	470
COc1cc(-c2nn(C)/c(=N/C3CCCCC3)s2)ccc1C(N)=O	470
Fc1cccc(F)c1-n1c(=S)[nH]c2ccccc2c1=S	480
COc1cc(C(F)(F)F)cc2c1nc(C)c1c(C)nc(-c3ccncc3C)n12	500
CSc1nc2ccccc2c(=O)n1-c1c(F)cccc1F	510
CNc1nc(NC2(C#N)CCCCC2)nc(OC)n1	521
CNc1nc(NC2(C#N)CCCCC2)nc(C2CC2)n1	539
COc1ccc2nc(C)c3c(C)nc(-c4ccccc4C)n3c2n1	542
Cn1nc(-c2ccc(C(=O)O)cc2)s/c1=N\C1CCCCC1	550
Cn1nc(-c2ccc(N)cc2)s/c1=N\C1CCCCC1	560
CCOc1cc(C(=O)OCc2ccc(-c3ccc([N+](=O)[O-])cc3C)o2)cc(OCC)c1OCC	580
O=c1c2ccccc2nc(SCc2ccccc2)n1-c1ccccc1	600
O=C1Nc2ccc(Cl)c(Cl)c2C2(CCCCC2)N1	600
COc1c(OCCCCCCC(=O)O)cc2oc3cc4c(c(O)c3c(=O)c2c1CC=C(C)C)C=CC(C)(C)O4	620
CCn1c(Nc2ccncc2)nc2ccsc2c1=O	630
CN(C)C(=O)c1cccc(S(=O)(=O)N2CCS[C@H]2C(=O)O[C@@H](Cc2c(Cl)c[n+]([O-])cc2Cl)c2ccc(OC(F)F)c(OCC3CC3)c2)c1	660
COc1cc(NC(=O)c2cn(Cc3ccccc3)c3ccc(=O)[nH]c3c2=O)cc(OC)c1OC	686
Cn1nc(-c2cccc(Cl)c2)s/c1=N\C1CCCCC1	700
O=C(Nc1ccc(N2CCOCC2)cc1)c1cn(Cc2ccccc2)c2ccc(=O)[nH]c2c1=O	712
O=[N+]([O-])c1cc(Cl)ccc1Sc1ccncc1	720
CCn1c(NC2CCCCC2)nc2ccsc2c1=O	740
O=C(Nc1ccc(N2CCOCC2)cc1)c1cn(Cc2ccccc2Cl)c2ccc(=O)[nH]c2c1=O	767
Cc1cccc2c1NC(=O)NC21CCCCC1	790
COc1ccc(Cn2c(=O)c3cc(CNC(C)=O)ccc3n(C3CCN(C=O)C3)c2=O)cc1OC	820
O=C(Nc1ccc(N2CCOCC2)cc1)c1cn(Cc2c(F)cccc2F)c2cccnc2c1=O	823
COc1ccc2nc(C)c3c(C)nc(-c4sc(C)nc4C)n3c2n1	824
O=C1Nc2cccc(Cl)c2C2(CCCCC2)N1	840
CCOC(=O)c1sc(NC(=O)C(CC)OC(=O)C(CC(C)C)NC(=O)c2ccccc2)nc1C	860
COc1cc(NC(=O)c2cn(Cc3ccc(F)cc3)c3ccc(=O)[nH]c3c2=O)cc(OC)c1OC	868
Cn1nc(-c2cccc(C(=O)O)c2)s/c1=N\C1CCCCC1	870
CC1CCCCC1NC(=O)C(c1ccccc1Cl)N(CCc1ccccc1Cl)C(=O)CCl	880
Cc1cnccc1-c1nc(C)c2c(C)nc3ccc(OC(F)(F)F)cc3n12	919
Cc1cc(-c2nn(C)/c(=N/C3CCCCC3)s2)ccc1C(N)=O	930
CNCCOc1ccc(Cl)c2c1C1(CCCCC1)NC(=O)N2	960
O=C1Nc2ccc(-c3ccccc3)cc2C2(CCCCC2)N1	980
O=[N+]([O-])c1cc(Cl)ccc1Sc1ccccc1Br	990
CC(C)c1n[nH]c2c(=O)[nH]c(C[C@@H]3CCCC[C@H]3Nc3ncc(C(=O)O)c(C(F)(F)F)n3)nc12	1000
Cc1cnccc1-c1nc(C)c2c(C)nc3c(Cl)cc(C(F)(F)F)cc3n12	1000
CCc1ccccc1Nc1nc2ccsc2c(=O)n1CC	1000
CCn1c(Nc2ccc(C)cc2)nc2ccsc2c1=O	1000
CCn1c(Nc2cccc(C)c2)nc2ccsc2c1=O	1000
CCn1c(NC2CCCC2)nc2cc(CNc3cccnc3)sc2c1=O	1000
CCn1c(Nc2cccnc2)nc2ccsc2c1=O	1000
CNc1nc(C#N)nc(NC2(C#N)CCCCC2)n1	1000
CNc1nc(NC)nc(NC2(C#N)CCCCC2)n1	1000
CNc1nc(NC2(C#N)CCCCC2)nc(-n2cnc3ccccc32)n1	1000
COc1cc(Cl)c2nc(C)c3c(C)nc(-c4ccncc4C)n3c2c1	1000
COc1cc(NC(=O)c2cn(Cc3ccccc3Br)c3ccc(=O)[nH]c3c2=O)cc(OC)c1OC	1000
O=C(Nc1c(F)cccc1F)c1cn(Cc2c(F)cccc2F)c2ccc(=O)[nH]c2c1=O	1000
O=C(Nc1ccc(N2CCOCC2)cc1)c1cn(Cc2cc(F)cc(F)c2)c2ccc(=O)[nH]c2c1=O	1000
O=C(Nc1ccc(N2CCOCC2)cc1)c1cn(Cc2ccc(F)cc2F)c2ccc(=O)[nH]c2c1=O	1000
O=C(Nc1ccc(N2CCOCC2)cc1)c1cn(Cc2ccc(OC(F)(F)F)cc2)c2ccc(=O)[nH]c2c1=O	1000
O=C(Nc1ccc(N2CCOCC2)cc1)c1cn(Cc2ccccc2C(F)(F)F)c2ccc(=O)[nH]c2c1=O	1000
O=[N+]([O-])c1ccc(Cl)cc1Sc1ccccc1Br	1010
NCCOc1ccc(Cl)c2c1C1(CCCCC1)NC(=O)N2	1040
S=c1[nH]c2ccccc2c(=S)n1-c1ccccc1	1040
Cn1nc(-c2ccc(Cl)cc2)s/c1=N\C1CC2CCC1C2	1050
CNc1nc(NC2(C#N)CCCCC2)nc(-n2ccnc2)n1	1050
CNc1nc(Cl)nc(NC2(C#N)CCCCC2)n1	1070
N#Cc1cccc(NC(=O)c2cn(Cc3c(F)cccc3F)c3ccc(=O)[nH]c3c2=O)c1	1070
C=CCNc1nc2cc(-c3cccc(C(=O)NCCO)c3)sc2c(=O)n1C	1100
COc1ccc2nc(C)c3c(C)nc(-c4c(C)nn(C)c4C)n3c2n1	1170
Nc1ncc2cc(-c3nccnc3OC3CN(c4ccc5ccccc5n4)C3)ccc2n1	1170
CN(C)CCCOc1ccc(Cl)c2c1C1(CCCCC1)NC(=O)N2	1240
O=[N+]([O-])c1ccc(Sc2ccccn2)c(Cl)c1	1290
CCn1c(N[C@H]2CC[C@H](C(=O)O)CC2)nc2ccsc2c1=O	1300
Cn1nc(-c2ccccc2Cl)s/c1=N\C1CCCCC1	1300
COc1ccc2nc(C)c3c(C)nc(-c4ccc(F)cc4Cl)n3c2n1	1300
Cn1nc(-c2ccc(Cl)cc2)s/c1=N\c1c(O)cccc1C(=O)O	1310
Nc1nc(O)c2nc(Br)n(C3CCCc4cccc(Br)c43)c2n1	1310
Cc1cnccc1-c1nc(C)c2c(C)nc3ccc(C(F)(F)F)cc3n12	1340
Cc1cccc(C(=O)O)c1/N=c1\sc(-c2ccc(Cl)cc2)nn1C	1370
CCCNc1nc2ccsc2c(=O)n1CC	1400
O=C1Nc2c(Br)cccc2C2(CCC2)N1	1400
Nc1ccc(Sc2ccc([N+](=O)[O-])c(Cl)c2)cc1	1470
CCn1c(NC(C)(C)C)nc2ccsc2c1=O	1500
Cn1nc(-c2ccc(Cl)cc2)s/c1=N\C1CCCCC1	1500
O=[N+]([O-])c1cc(Cl)ccc1Sc1ccccc1	1500
CN1CCN(C(=O)c2ccccc2-c2cc(Cl)c3c(c2)C2(CCCCC2)NC(=O)N3)CC1	1520
O=[N+]([O-])c1cc(Cl)ccc1Sc1cccs1	1600
NCCOCCOc1ccc(Cl)c2c1C1(CCCCC1)NC(=O)N2	1620
Cn1nc(-c2ccc(Cl)cc2)s/c1=N\c1cccc(C(N)=O)c1	1630
Cn1nc(-c2ccc(Cl)cc2)s/c1=N\C1CCCCCCC1	1650
CSc1nc2c(C)cccc2c(=O)n1-c1ccccc1Br	1690
Cc1cccc2c(=O)n(-c3ccccc3Br)c(=S)[nH]c12	1700
CCOc1cc2cc(CO)c(CO)c(-c3ccnc(-n4nc(-c5cccnc5)c5ccccc5c4=O)c3)c2cc1OCC	1700
Cn1nc(-c2ccc(Cl)cc2)s/c1=N\c1ccc(O)cc1	1700
Cn1nc(-c2ccc(Cl)cc2)s/c1=N\c1cccc(O)c1	1800
COc1ccc(NC(=O)[C@@H](C)Nc2nc3c(cnn3C3CCCC3)c(=O)[nH]2)cc1	1800
O=c1c2cccc(Cl)c2[nH]c(=S)n1-c1ccccc1Br	1800
O=[N+]([O-])c1ccc(Cl)cc1Sc1ccncc1	1880
Cn1nc(-c2ccc(Cl)cc2)s/c1=N\C(C)(C)CO	1900
Cc1nc2ccc(CN3CCOCC3)cc2n2c(-c3ccccc3Cl)nnc12	1910
CCCOCCn1c(=O)c(N[C@H]2CC[C@H](O)CC2)nc2cnc(-c3ccc(OC)nc3)cc21	2000
CCCOCCn1c(=O)c(NCCN2CCOCC2)nc2cnc(-c3ccc(OC)nc3)cc21	2000
CCCOCCn1c(=O)nc(NC2CCC(O)CC2)c2nnc(-c3ccc(OC)nc3)cc21	2000
CC(=O)Nc1ccccc1Sc1cc(Cl)ccc1[N+](=O)[O-]	2100
CCn1c(N[C@H]2CC[C@H](C(=O)OC)CC2)nc2ccsc2c1=O	2100
Cn1nc(-c2ccc(Cl)cc2)s/c1=N\c1cccc(CC(=O)O)c1	2130
O=[N+]([O-])c1ccc(Sc2ccccc2Br)c(Cl)c1	2140
Cn1nc(-c2ccc(Cl)cc2)s/c1=N\c1ccc(F)cc1	2200
Nc1ccc(Oc2ccc([N+](=O)[O-])cc2Cl)cc1	2200
Nc1ccc(Sc2cc(Cl)ccc2[N+](=O)[O-])cc1	2200
O=[N+]([O-])c1ccc(Sc2ccccc2)c(Cl)c1	2200
CCn1c(N[C@H]2CC[C@H](O)CC2)nc2ccsc2c1=O	2300
CCn1c(Nc2ccccc2C#N)nc2ccsc2c1=O	2300
COc1ccc2nc(C)c3c(C)nc(-c4cnccc4C)n3c2n1	2318
O=C(Nc1ccc(N2CCOCC2)cc1)c1cn(Cc2ccc(F)cc2)c2ccc(=O)[nH]c2c1=O	2380
CCn1c(NC2CC2)nc2ccsc2c1=O	2600
CCn1c(NC2CCCC2)nc2cc(C(=O)Nc3ccc(N4CCC(O)CC4)nc3)sc2c1=O	2600
COc1cc(COC(=O)c2ccc(-c3ccccc3C(F)(F)F)o2)cc(OC)c1OC	2630
CCCC1(CCC)NC(=O)Nc2c(Br)cccc21	2660
O=C1Nc2cc(Cl)ccc2C2(CCCCC2)N1	2700
C[C@@H](Nc1nc2c(cnn2C2CCCC2)c(=O)[nH]1)C(=O)N1CCC(Cl)CC1	2850
O=[N+]([O-])c1cc(Cl)c(Cl)cc1Sc1ccccc1Br	2880
CCNc1nc2ccsc2c(=O)n1CC	2900
COc1ccc2nc(C)c3c(C)nc(-c4cccc(C(N)=O)c4)n3c2n1	2930
Cn1nc(-c2ccc(Cl)cc2)s/c1=N\c1ccccc1	2950
O=C1Nc2c(C(F)(F)F)cccc2C2(CCCCC2)N1	2960
CCc1ccc([C@@H]2c3[nH]c4ccccc4c3C[C@H]3C(=O)N(CC)C(=O)N23)o1	3000
Cn1nc(-c2ccc(Cl)cc2)s/c1=N\C1CCCC1	3080
COc1ccc(C2=NN(C3CCCCCC3)C(=O)[C@@H]3CC=CC[C@H]23)cc1OCCCCOc1ccc(-c2nnn[nH]2)cc1	3162.28
Cn1c(=O)c2c(nc(NCCc3ccccc3)n2CCCC(=O)N/N=C/c2ccc(O)c(O)c2O)n(C)c1=O	3200
COc1cc(CNC(=O)c2ccc(-c3ccc(C)cc3[N+](=O)[O-])o2)cc(OC)c1OC	3200
COc1ccc2c(c1)C1(CCCCC1)NC(=O)N2	3200
Nc1cccc(Sc2ccc([N+](=O)[O-])cc2Cl)c1	3200
CSc1nc2ccccc2c(=S)n1-c1c(F)cccc1F	3230
Nc1ccc(Oc2ccc(Cl)cc2[N+](=O)[O-])cc1	3300
CCCc1nc(C)c2c(C)nc3ccc(OC)nc3n12	3345
CN(C)C(=O)c1cccc(S(=O)(=O)N2CCC[C@H]2C(=O)O[C@@H](Cc2c(Cl)c[n+]([O-])cc2Cl)c2ccc(OC(F)F)c(OCC3CC3)c2)c1	3460
O=[N+]([O-])c1cc(Cl)ccc1Sc1ccccn1	3600
O=C1Nc2cc(Cl)c(Cl)cc2C2(CCCCC2)N1	3700
CC(=O)c1ccc(Sc2ccncc2)c([N+](=O)[O-])c1	3800
Cn1c(=O)c2c(nc(NCc3ccco3)n2CCCC(=O)N/N=C/c2ccc(O)c(O)c2O)n(C)c1=O	3800
CC(C)/N=c1\sc(-c2ccc(Cl)cc2)nn1C	3900
Nc1ccc(Sc2ccc([N+](=O)[O-])cc2Cl)cc1	3970
CCc1ccc([C@@H]2c3[nH]c4ccccc4c3C[C@@H]3C(=O)N(C)CC(=O)N23)s1	4000
Cn1nc(-c2ccc(Cl)cc2)s/c1=N\C1(CO)CCCC1	4000
O=C(O)c1ccc(-c2c(/C=C/c3ccc4ccccc4n3)nc3c(N4CCOCC4)ccnn23)cc1	4200
Nc1ccccc1Sc1sccc1[N+](=O)[O-]	4270
Cn1nc(-c2ccc(Cl)cc2)s/c1=N\c1ccc(C(=O)O)cc1	4600
CCn1c(CC(C)C)nc2ccsc2c1=O	4700
Cn1nc(-c2ccc(Cl)cc2)s/c1=N\C1CCC1	4800
O=C1Nc2ccc(Cl)cc2C2(CCCCC2)N1	4800
C[C@@H](Nc1nc2c(cnn2C2CCCC2)c(=O)[nH]1)C(=O)N1CC[C@H](F)C1	4830
C=CCNc1nc2ccsc2c(=O)n1C	5000
CNc1nc(NC2(C#N)CCCCC2)nc(N(C)C)n1	5000
CNc1nc(NC2(C#N)CCCCC2)nc(N2CCCC2)n1	5000
CNc1nc(NC2(C#N)CCCCC2)nc(-n2cccn2)n1	5000
CNc1nc(NC2(C#N)CCCCC2)nc(-n2cnc(C#N)n2)n1	5000
CNc1nc(NC2(C#N)CCCCC2)nc(-n2cnc(C)n2)n1	5000
CNc1nc(NC2(C#N)CCCCC2)nc(-n2cncn2)n1	5000
CNc1nc(NC2CCCC2)nc(NC2(C#N)CCCCC2)n1	5000
CNc1nc(Nc2ccccc2)nc(NC2(C#N)CCCCC2)n1	5000
COc1cc2c(cc1OC)[C@H](CCc1c[nH]c3cc(C)ccc13)N(C=O)CC2	5000
COc1ccc2c(n1)c(=O)c(C(=O)Nc1ccc(N3CCOCC3)cc1)cn2Cc1c(F)cccc1F	5000
CCCCOc1nc2c(c(=O)n(C)c(=O)n2C)n1CCCC(=O)Nc1cc(C(C)(C)C)ccc1O	5070
CSc1nc2ccc(Br)cc2c(=O)n1-c1ccc(F)c(F)c1F	5070
COc1cc(COC(=O)c2ccc(-c3ccccc3)o2)cc(OC)c1OC	5170
O=[N+]([O-])c1ccc(Sc2cccs2)c(Cl)c1	5200
Cn1nc(-c2ccc(Cl)cc2)s/c1=N\c1ccccc1O	5300
CSc1nc2ccccc2c(=S)n1-c1ccccc1Br	5330
Nc1ccccc1Sc1cc(Cl)ccc1[N+](=O)[O-]	5450
CCC(CC)/N=c1\sc(-c2ccc(Cl)cc2)nn1C	5600
Nc1cccc(Sc2ccc(Cl)cc2[N+](=O)[O-])c1	5690
Cn1nc(-c2ccc(Cl)cc2)s/c1=N\c1cccc(C#N)c1	5700
Nc1ccccc1Sc1ccc(Cl)cc1[N+](=O)[O-]	5750
Cn1nc(-c2ccc(Cl)cc2)s/c1=N\C1CCC(N)CC1	5900
Cn1nc(-c2ccc(Cl)cc2)s/c1=N\C1CN2CCC1C2	5900
O=c1c2cccc(Cl)c2[nH]c(=S)n1-c1c(F)cccc1F	6100
Nc1ccc(Sc2ccc(F)cc2[N+](=O)[O-])cc1	6180
Cn1nc(-c2ccccc2O)s/c1=N\C1CCCCC1	6400
Nc1ccccc1Sc1cc(Cl)c(Cl)cc1[N+](=O)[O-]	6480
CCc1cc2nc(NC3CCCC3)n(CC)c(=O)c2s1	6500
Nc1ccc(Sc2ccc(N)cc2Cl)cc1	6500
CCC1(CC)NC(=O)Nc2c(Br)cccc21	6540
Cn1nc(-c2ccc(Cl)cc2)s/c1=N\c1cccc(F)c1	6600
O=C1Nc2ccccc2C2(CCCCC2)N1	6600
C=CCNc1nc2cc(-c3ccccc3)sc2c(=O)n1C	6800
O=C1Nc2c(I)cccc2C2(CCCCC2)N1	6850
CCSc1nc2ccccc2c(=O)n1-c1ccccc1	6900
O=c1c2ccccc2[nH]c(=S)n1-c1ccc(F)c(F)c1F	7020
CCCCCn1c(-c2ccco2)nc2c(N(C)CCCO)nccc21	7240
Cn1c(=O)c2c(nc(NCCc3ccccc3)n2CCCC(=O)N/N=C/c2ccccc2O)n(C)c1=O	7300
Nc1ccc(Cl)cc1Sc1ccccc1[N+](=O)[O-]	7300
COc1cc(COC(=O)c2ccc(-c3ccc(Cl)cc3[N+](=O)[O-])o2)cc(OC)c1OC	7310
COC(=O)c1ccccc1-c1nn(C)/c(=N/C2CCCCC2)s1	7500
Nc1ccccc1Sc1ccccc1[N+](=O)[O-]	7600
CCC/N=c1\sc(-c2ccc(Cl)cc2)nn1C	7700
CCCOc1nc2c(c(=O)n(C)c(=O)n2C)n1CCCC(=O)Nc1ccc(C(C)(C)C)cc1	7760
O=[N+]([O-])c1ccc(Cl)cc1Sc1ccccn1	7980
O=C1NS(=O)(=O)N(Cc2ccc(Cl)c(Cl)c2)c2ccccc21	8000
Cn1c(=O)c2c(nc(NCc3ccccc3)n2CCCC(=O)N/N=C/c2ccc(O)c(O)c2O)n(C)c1=O	8100
Nc1ccccc1Sc1ccc([N+](=O)[O-])cc1Cl	8770
CCCOc1nc2c(c(=O)n(C)c(=O)n2C)n1CCCC(=O)Nc1ccc(C(C)CC)cc1	9060
Nc1ccc(Sc2ccc([N+](=O)[O-])cc2C(F)(F)F)cc1	9270
Cc1cccc2c(=O)n(-c3c(F)cccc3F)c(=S)[nH]c12	9300
Cn1c(=O)c2c(nc(NCc3ccccn3)n2CCCC(=O)N/N=C/c2ccc(O)c(O)c2O)n(C)c1=O	9500
COc1ccc2c(c1)NC(=O)NC21CCCCC1	9500
C[C@@H](c1cc(OCC(F)F)ccn1)n1cnc2c(N)nc(Cl)nc21	10000
C[C@@H](Nc1nc2c(cnn2C(C)(C)C)c(=O)n1Cc1ccc(F)cc1)c1ccc(Cl)cc1	10000
C[C@@H](Nc1nc2c(cnn2C2CCCC2)c(=O)[nH]1)C(=O)N1CC2(CC(F)C2)C1	10000
CC(C)c1n[nH]c2c(=O)[nH]c(C[C@@H]3CCCC[C@H]3Nc3ncccn3)nc12	10000
CC(C)c1n[nH]c2c(=O)[nH]c(Cc3ccccc3OCCN3CCOCC3)nc12	10000
Cc1cc([C@@H]2CN(C(=O)c3ccc(F)c(Br)c3)CC(F)(F)C2)n2ncnc2n1	10000
CC1CCN(C(=O)c2ccc3occc3c2)CC1c1cc(C(F)F)nc2ncnn12	10000
Cc1nc2ccncc2n2c(-c3ccccc3Cl)nnc12	10000
CCCc1nn(C)c2c(=O)[nH]c(-c3cc(S(=O)(=O)NCCCCCCO)ccc3OCC)nc12	10000
CCCCOc1cncc(-c2nnc3c(C)nc4ccc(CN5CCOCC5)cc4n23)c1	10000
CCCOc1ccc(S(=O)(=O)N2CCN(C)CC2)cc1-c1nc(CC)c(CC)c(=O)[nH]1	10000
CCOC(C(=O)c1ccc(-c2cc(OC)c(Cl)c(OC)c2)o1)c1ccc(-c2nnc(C)s2)cc1	10000
CN1CC(=O)N2[C@H](c3ccc4c(c3)OCO4)c3[nH]c4ccccc4c3C[C@@H]2C1=O	10000
COc1c(F)cc(C2CC(C(C)(C)C)=NN2c2ccc(C(=O)N3CCN(C)CC3)cc2)cc1F	10000
COc1cc(C(=O)N2CCCC(c3ccnc4ncnn34)C2)cc(OC)c1OC	10000
COc1cc(F)cc2c1nc(C)c1c(C)nc(-c3cccnc3C)n12	10000
COc1cc(OC)c2nc(C)c3c(C)nc(-c4cccnc4C)n3c2c1	10000
COc1cc(OC)c2nc(C)c3c(C)nc(-c4ccncc4C)n3c2c1	10000
COc1cc(OC)c2nc(C)c3c(C)nc(-c4cnccc4C)n3c2c1	10000
COc1ccc(C2CC(C(C)(C)C)=NN2c2ccc(C(=O)N3CCN(C)CC3)cc2)c(F)c1F	10000
COc1ccc(C2CC(c3ccccc3C)=NN2c2ccc(C(=O)N3CCN(C)CC3)cc2)cc1	10000
COc1ccc(C2CC(c3ccccc3C)=NN2c2ccc(C(=O)N3CCN(C)CC3)cc2)cc1F	10000
COc1ccc(C2CC(c3ccccc3C)=NN2c2ccc(C(=O)NCCO)cc2)cc1	10000
COc1ccc(Cn2c(=O)n3ncnc3c3c4c(sc32)CN(CC2CCOCC2)CC4)c(F)c1	10000
COc1ccc2cncc(Cc3nc4c([nH]3)c(=O)n(C)c(=O)n4CC(C)C)c2c1.Cl	10000
O=C(c1cc2c(s1)CCCC2)N1CCCC(c2cc(C(F)F)nc3ncnn23)C1	10000
O=c1c2ccccc2oc2c(Cc3ccc4c(c3)OCO4)[nH]c(-c3nccs3)c12	10000
O=c1n(Cc2ccc(Cl)cc2)c2sc3c(c2c2ncnn12)CCCC3	10000
Cn1c(=O)c2c(nc(NCc3ccco3)n2CCCC(=O)N/N=C/c2ccc(O)cc2O)n(C)c1=O	10500
CCn1c(NC2CCCC2)nc2cc(C)sc2c1=O	11000
COc1ccc(C(=O)CN2c3c(sc4ccccc34)C(=O)NS2(=O)=O)cc1	11000
CCCOc1nc2c(c(=O)n(C)c(=O)n2C)n1CCCC(=O)N/N=C/c1ccccc1O	11700
CCOc1cc(C(=O)OCc2ccc(-c3ccccc3)o2)cc(OCC)c1OCC	12340
O=C1NS(=O)(=O)N(Cc2ccc(-c3ccccc3)cc2)c2c1sc1ccccc21	13000
O=C1NS(=O)(=O)N(Cc2ccccc2-c2ccccc2)c2c1sc1ccccc21	14000
COc1cc(COC(=O)c2ccc(-c3ccc([N+](=O)[O-])cc3)o2)cc(OC)c1OC	14070
O=C1NS(=O)(=O)N(Cc2cccc(-c3ccccc3)c2)c2c1sc1ccccc21	15000
CSc1nc2c(Cl)cccc2c(=O)n1-c1c(F)cccc1F	15250
CCCC(O)(c1ccc(Oc2ccccn2)c(OC)c1)c1cnc2ccccc2c1	17000
COc1ccc(NC(=O)[C@H](C)Nc2nc3c(cnn3C3CCCC3)c(=O)[nH]2)cc1	17900
CCCCCn1c(-c2ccco2)nc2c(N(C)CCCO)ccnc21	18850
COc1nc2c(c(=O)n(C)c(=O)n2C)n1CCCC(=O)Nc1ccc(C(C)(C)C)cc1	19750
CCCCOc1nc2c(c(=O)n(C)c(=O)n2C)n1CCCC(=O)Nc1ccc(C(C)CC)cc1	19960
Cc1ccc2c(c1)nc(CCN1C(=O)c3cccc4cccc(c34)C1=O)n2-c1ccncc1	20000
COc1cc2c(cc1OC)[C@H](Cc1c[nH]c3c(Cl)cccc13)N(C=O)CC2	20000
COc1cccc2c1C(=O)N1CCc3c([nH]c4cccc(OC)c34)[C@H]1N2C	20000
O=C1NS(=O)(=O)N(Cc2ccccc2-c2ccccc2)c2ccccc21	21000
CCCSc1nc2c(c(=O)n1-c1ccc(C)cc1)SCC2	21300
O=C1NS(=O)(=O)N(Cc2ccccc2[N+](=O)[O-])c2c1sc1ccccc21	22000
O=C(CN1c2c(sc3ccccc23)C(=O)NS1(=O)=O)c1ccc(-c2ccccc2)cc1	25000
COc1ccccc1N1CCN(CCCC(=O)Nc2ccc(C(C)(C)C)cc2)CC1.Cl	27000
CCOc1nc2c(c(=O)n(C)c(=O)n2C)n1CCCC(=O)N/N=C/c1ccccc1O	27600
O=C1NS(=O)(=O)N(Cc2ccccc2Cl)c2c1sc1ccccc21	28000
CC(=O)N1CCC(c2nc3ccccc3nc2OC2CN(c3ccc4ccccc4n3)C2)CC1	30000
CC(=O)N1CCC(c2nccnc2OC2CN(c3ccc4ccccc4n3)C2)CC1	30000
OCC1CCN(c2cnccc2OC2CN(c3ccc4ccccc4n3)C2)CC1	30000
OCC1CCN(c2nc3ccccc3nc2OC2CN(c3ccc4ccccc4n3)C2)CC1	30000
OCC1CCN(c2nccnc2OC2CCN(c3ccc4ccccc4n3)CC2)CC1	30000
OCC1CCN(c2nccnc2OC2CN(c3ccc4ccccc4n3)C2)CC1	30000
COCCNc1cc(O)c2c(=O)c3c(-c4nccs4)[nH]c(Cc4ccc5c(c4)OCO5)c3oc2c1	32000
COc1cc(C(=O)OCc2ccc(-c3ccc([N+](=O)[O-])cc3)o2)cc(OC)c1OC	33370
Cn1c(=O)c2c(nc(NCc3ccccc3)n2CCCC(=O)N/N=C/c2ccccc2O)n(C)c1=O	33600
CCCCCn1c(-c2ccco2)nc2c(NCCCOC)ccnc21	34200
OB1OCc2cc(Oc3ccc4cc(C(F)(F)F)ccc4n3)ccc21	34700
CCCOc1nc2c(c(=O)n(C)c(=O)n2C)n1CCCC(=O)Nc1ccc(C(C)C)cc1	37590
CCCOc1nc2c(c(=O)n(C)c(=O)n2C)n1CCCC(=O)Nc1cc(C(C)(C)C)ccc1O	41150
CCN(CC)C(=O)c1cc(-c2cccs2)nc2c1c(C)nn2-c1ccccc1C	43000
CCOc1nc2c(c(=O)n(C)c(=O)n2C)n1CCCC(=O)N/N=C/c1ccccc1	48900
CC(C)CC(=O)c1ccc(OC(F)F)c(OC2CCOC2)c1	50000
CCCC(=O)c1ccc(OC)c(OC2CCOCC2)c1	50000
COc1cc(C(CC(C)=O)c2cnc3ccccc3c2)ccc1Oc1ccccn1	50000
COc1ccc2c3c([nH]c2c1)[C@@H]1N(CC3)C(=O)c2c(OC)cccc2N1C	50000
COc1ccc(NC(=O)[C@@H](C)Nc2nc3c(cnn3-c3ccccc3Cl)c(=O)[nH]2)cc1	51200
COc1ccc(/C=N/NC(=O)CCCn2c(NCc3ccccc3)nc3c2c(=O)n(C)c(=O)n3C)c(O)c1	52800
CCOc1nc2c(c(=O)n(C)c(=O)n2C)n1CCCC(=O)Nc1ccc(C(C)(C)C)cc1	54280
CCCOc1nc2c(c(=O)n(C)c(=O)n2C)n1CCCC(=O)N/N=C/c1ccc(O)cc1O	56100
COc1ccccc1N1CCN(CCCC(=O)Nc2cc(C(C)(C)C)ccc2O)CC1.Cl	57000
CCCCCn1c(-c2ccco2)nc2c(NCCCO)ccnc21	63630
COc1ccc(/C=N/NC(=O)CCCn2c(NCc3ccco3)nc3c2c(=O)n(C)c(=O)n3C)c(O)c1	69800
CC(C)(O)CCc1ccc(OCc2cc(-c3cccc(OC(F)F)c3)c3ncccc3c2)cc1	75000
CCCCCn1c(-c2ccco2)nc2c(NCCCOC)nccc21	83300
CC(C)CN1C(=O)N(C)C(=O)C2NC=NC21	85600
OCCCNc1ccnc2c1nc(-c1ccco1)n2C1CCCC1	88000
CCCOc1nc2c(c(=O)n(C)c(=O)n2C)n1CCCC(=O)N/N=C/c1ccc(OC)cc1O	89300
COCCCNc1ccnc2c1nc(-c1ccco1)n2C1CCCC1	90490
CCCOc1nc2c(c(=O)n(C)c(=O)n2C)n1CCCC(=O)N/N=C/c1ccccc1	92900
CCOc1nc2c(c(=O)n(C)c(=O)n2C)n1CCCC(=O)Nc1ccc(C(C)C)cc1	96320
Cc1ccccc1Nc1ncnc2c1c(-c1ccccc1)cn2-c1ccc(F)cc1	100000
CCC(C)Sc1nc2c(c(=O)n1-c1ccccc1)SCC2	100000
CCCCSc1nc2c(c(=O)n1-c1ccccc1)SCC2	100000
CCCSc1nc2c(c(=O)n1-c1ccccc1)SCC2	100000
CCCSc1nc2c(c(=O)n1-c1ccccc1OC)SCC2	100000
COC(=O)C1Cc2cc(OC)c(OC3CCCC3)cc2CN1C(=O)c1ccc(OC(F)(F)F)cc1	100000
COc1cc(F)cc2c1nc(C)c1c(C)nc(-c3ccncc3C)n12	100000
COc1cc2c(cc1OC1CCCC1)CN(S(=O)(=O)c1ccc(NC(C)=O)cc1)CC2	100000
COc1ccc(CNC(=O)c2ccc(OC(F)F)c(OC3CCCC3)c2)cc1	100000
COc1ccc(NC(=O)[C@H](C)Nc2nc3c(cnn3-c3ccccc3Cl)c(=O)[nH]2)cc1	100000
COc1ccc(NC(=O)C(C)Nc2nc3c(cnn3-c3ccccc3Cl)c(=O)[nH]2)cc1	100000
O=C(Nc1ccccc1Cl)c1ccc(OC(F)F)c(OC2CCCC2)c1	100000
O=C(Nc1ccccc1Cl)c1ccc(OC(F)F)c(OCC2CC2)c1	100000
O=C(Nc1cccnc1)c1ccc(OC(F)F)c(OC2CCCC2)c1	100000
O=C(Nc1cccnc1)c1ccc(OC(F)F)c(OCC2CC2)c1	100000
O=C1[C@H]2Cc3c([nH]c4ccccc34)[C@@H](c3ccc4c(c3)OCO4)N2C(=O)CN1CCC1CCN(Cc2ccccc2)CC1	100000
O=c1nc2sc3ccccc3n2c(=O)n1-c1ccccc1	100000
Cn1c(=O)c2c(nc(NCc3ccccc3)n2CCCC(=O)N/N=C/c2ccc(O)cc2O)n(C)c1=O	115900
COCCNc1ccnc2c1nc(-c1ccco1)n2C1CCCC1	118600
Nc1cc(Cl)ccc1Sc1ccccc1[N+](=O)[O-]	124000
CCC(C)c1ccc(NC(=O)CCCCN2CCN(c3ccccc3OC)CC2)cc1.Cl	125500
CCOc1nc2c(c(=O)n(C)c(=O)n2C)n1CCCC(=O)N/N=C/c1ccc(O)cc1O	140900
COCCCNc1nccc2c1nc(-c1ccco1)n2C1CCCC1	142390
COc1ccccc1N1CCN(CCCCC(=O)Nc2ccc(C(C)C)cc2)CC1.Cl	151300
COCCNc1nccc2c1nc(-c1ccco1)n2C1CCCC1	191510
CC(C)c1ccc(NC(=O)Cn2cnc3c2c(=O)n(C)c(=O)n3C)cc1	200000
CCCCCn1c(-c2ccc([N+](=O)[O-])cc2)nc2c(N)ccnc21	200000
CCCCCn1c(-c2ccc(OC)cc2)nc2c(N)ccnc21	200000
CCCCCn1c(-c2ccccc2)nc2c(N)ccnc21	200000
CCCCCn1c(-c2ccccc2)nc2c(NCc3ccccc3)ccnc21	200000
CCCCCn1c(-c2ccccc2)nc2c(NCc3ccccc3)nccc21	200000
CCCCCn1c(-c2ccccc2)nc2c(NCCc3cccs3)ccnc21	200000
CCCCCn1c(-c2ccccc2)nc2c(NCCc3cccs3)nccc21	200000
CCCCCn1c(-c2ccccc2)nc2c(NCCCO)ccnc21	200000
CCCCCn1c(-c2ccccc2)nc2c(NCCCO)nccc21	200000
CCCCCn1c(-c2ccco2)nc2c(N)ccnc21	200000
CCCCCn1c(-c2ccco2)nc2c(NCc3ccccc3)ccnc21	200000
CCCCCn1c(-c2ccco2)nc2c(NCc3ccccc3)nccc21	200000
CCCCCn1c(-c2ccco2)nc2c(NCCOC)ccnc21	200000
CCOc1nc2c(c(=O)n(C)c(=O)n2C)n1CC(=O)Nc1ccc(C(C)(C)C)cc1	200000
CCOc1nc2c(c(=O)n(C)c(=O)n2C)n1CC(=O)Nc1ccc(C(C)C)cc1	200000
CCOc1nc2c(c(=O)n(C)c(=O)n2C)n1CC(=O)Nc1ccc(Cl)cc1	200000
CCOc1nc2c(c(=O)n(C)c(=O)n2C)n1CC(=O)Nc1cccc(Cl)c1	200000
CCOc1nc2c(c(=O)n(C)c(=O)n2C)n1CC(=O)NCc1ccccc1Cl	200000
CCOc1nc2c(c(=O)n(C)c(=O)n2C)n1CCCC(=O)N/N=C/c1ccc(OC)cc1O	200000
CCOc1nc2c(c(=O)n(C)c(=O)n2C)n1CCCC(=O)N/N=C/c1ccccc1OC	200000
Cn1c(=O)c2[nH]cnc2n(C)c1=O	200000
Cn1c(=O)c2c(nc(NCc3ccccn3)n2CCCC(=O)N/N=C/c2ccccc2O)n(C)c1=O	200000
Cn1c(=O)c2c(nc(NCc3ccco3)n2CCCC(=O)N/N=C/c2ccccc2O)n(C)c1=O	200000
Cn1c(=O)c2c(ncn2CCCC(=O)N/N=C/c2ccc(O)cc2O)n(C)c1=O	200000
Cn1c(=O)c2c(ncn2CCCC(=O)N/N=C/c2ccccc2O)n(C)c1=O	200000
COc1cc2c(cc1OC1CCCC1)CC(C(=O)Nc1ccccc1OC(F)(F)F)N=C2c1ccccc1	200000
COc1ccc(C2CNC(=O)C2)cc1OC1CCCC1	200000
COc1ccccc1N1CCN(CCCCC(=O)Nc2cc(C(C)(C)C)ccc2O)CC1.Cl	200000
COc1ccccc1N1CCN(CCCCC(=O)Nc2ccc(C(C)(C)C)cc2)CC1.Cl	200000
COc1ccccc1N1CCN(CCCCC(=O)Nc2cccc(C(C)(C)C)c2)CC1.Cl	200000
COc1ccccc1N1CCN(CCCCC(=O)Nc2cccc(C(C)C)c2)CC1.Cl	200000
COc1ccccc1NC(=O)C1Cc2cc(OC3CCCC3)c(OC)cc2C(c2ccccc2)=N1	200000
COc1nc2c(c(=O)n(C)c(=O)n2C)n1CC(=O)Nc1ccc(C(C)(C)C)cc1	200000
COc1nc2c(c(=O)n(C)c(=O)n2C)n1CC(=O)Nc1ccc(C(C)C)cc1	200000
COc1nc2c(c(=O)n(C)c(=O)n2C)n1CC(=O)Nc1cccc(Cl)c1	200000
COc1nc2c(c(=O)n(C)c(=O)n2C)n1CC(=O)NCc1ccccc1Cl	200000
COc1nc2c(c(=O)n(C)c(=O)n2C)n1CCCC(=O)Nc1ccc(C(C)C)cc1	200000
COc1nc2c(c(=O)n(C)c(=O)n2C)n1CCCC(=O)Nc1ccc(Cl)cc1	200000
COc1nc2c(c(=O)n(C)c(=O)n2C)n1CCCC(=O)Nc1cccc(Cl)c1	200000
COc1nc2c(c(=O)n(C)c(=O)n2C)n1CCCC(=O)NCc1ccccc1Cl	200000
Nc1ccnc2c1nc(-c1ccccc1)n2CCCO	200000
Nc1ccnc2c1nc(-c1ccccc1)n2CCN1CCCCC1	200000
OCCCNc1nccc2c1nc(-c1ccco1)n2C1CCCC1	200000
Br/C(/C(=O)c1ccc(OC)cc1)=C(\O)/c1ccc([N+](=O)[O-])cc1	decoy
BrC1=C(C(=O)NC(C)(C)C)NN2[C@H](C(F)(F)F)C[C@@H](c3ccccc3)[NH+]=C12	decoy
BrC1=C(C(=O)NC[C@H]2OCCC2)NN2[C@H](C(F)(F)F)C[C@@H](c3ccccc3)[NH+]=C12	decoy
BrC1=CC2=C(/C=C\3/N(Cc4ccccc4)C(=O)c4c(N/3)cccc4)C(=O)[NH+]=C2C=C1	decoy
BrC1=CC2=C(/C=C\3/N(c4ccccc4)C(=O)c4c(N/3)cccc4)C(=O)[NH+]=C2C=C1	decoy
BrC1=CC2=C(NC(=O)CC[NH+]3CCCCC3)[C@@H](C(=O)OCC)[NH+]=C2C=C1	decoy
BrC1=CC2=C(NC(=O)[C@@H](C)[NH+]3CCC(C)CC3)[C@@H](C(=O)OC)[NH+]=C2C=C1	decoy
BrC1=CC2=C(NC(=O)c3c(C)cc(C)c(C)c3)[C@H](C(=O)OCC)[NH+]=C2C=C1	decoy
BrC1=CC2=C(NNC(=O)c3c(C)c(-c4ccccc4)n[nH]3)C(=O)[NH+]=C2C=C1	decoy
BrC1=CC2=[NH+][C@H](N3C[C@@H](C(=O)NCCC4=CCCCC4)CCC3)[NH+]=C2C=C1	decoy
BrC1=CN2C(=O)C=C(CSc3[nH+]c4c([nH]3)ccc(Cl)c4)N=C2C=C1	decoy
BrC1=C[C@H]2C(=O)N(Cc3ccc(C(=O)NCCc4[nH+]c[nH]c4)cc3)C(=S)N=C2C=C1	decoy
BrC1=Cn2c([nH+]c(CNC(=O)NCCO[C@@H]3[C@@H](C)CCCC3)c2)C=C1	decoy
BrC1=Cn2c([nH+]c(CNC(=O)N[C@@H](c3ccccc3)C3CC3)c2)C=C1	decoy
BrC1=Cn2c([nH+]c(CNC(=O)c3onc(-c4cc(F)ccc4)c3)c2)C=C1	decoy
BrC1=Cn2c(nc(CNC(=O)Nc3sccn3)c2)C=C1	decoy
BrC=1N=C(NCc2noc(C)c2)c2n(ccn2)C=1	decoy
BrCCN1C(=O)[C@]2([NH2+][C@H](C)[C@H]3C(=O)N(c4ccc(OC)cc4)C(=O)[C@@H]23)c2c1cccc2	decoy
Br[C@@H](C(=O)c1c2c([nH]c1)cc([N+](=O)[O-])cc2)C	decoy
Br[C@H](C(=O)c1c2c([nH]c1)cc([N+](=O)[O-])cc2)C	decoy
Brc1c(-c2n(N)c(SCCN3C(=O)c4c(C3=O)cccc4)nn2)cccc1	decoy
Brc1c(-c2nc(S[C@H](C)c3oc(C)nn3)[nH]n2)cccc1	decoy
Brc1c(-c2oc(/C=C(\C#N)/C(=O)Nc3sccn3)cc2)ccc([N+](=O)[O-])c1	decoy
Brc1c(-c2oc(/C=C\3/C(=O)N(c4ccccc4)NC/3=O)cc2)ccc([N+](=O)[O-])c1	decoy
Brc1c(-c2oc(CN3C(=O)[C@@](C)(c4oc5c(c4)cccc5)NC3=O)nn2)cccc1	decoy
Brc1c(-c2oc(S[C@@H](C(=O)NC(=O)Nc3ccccc3)C)nn2)cccc1	decoy
Brc1c(-c2onc(C(NC(=O)C)(C)C)n2)[nH]c2c1cccc2	decoy
Brc1c(-c2onc(C(NC(=O)C)(C)C)n2)ccc(F)c1	decoy
Brc1c(-n2c([C@H]([NH3+])[C@H]3COCC3)c[nH+]c2)cccc1	decoy
Brc1c(/C=C(\C#N)/C(=O)Nc2cc([N+](=O)[O-])ccc2)cc(OC)c(O)c1	decoy
Brc1c(/C=N/NC(=O)[C@@H]2N=NC(C(C)(C)C)=C2)c(O)c(OC)cc1Br	decoy
Brc1c(/C=N/NC(=O)c2oc3c(c2)cccc3)cccc1	decoy
Brc1c(/C=N\NC(=O)C(=O)Nc2c(C)ccc(Cl)c2)cc2OCOc2c1	decoy
Brc1c(/N=C(\[O-])/c2c([N+](=O)[O-])cc(F)c(N)c2)nccc1	decoy
Brc1c(Br)c(/C=N/NC(=O)C[NH+]2CCOCC2)cc(OC)c1O	decoy
Brc1c(C(=O)N/N=C\c2c(Cl)cccc2)n(C)nc1	decoy
Brc1c(C(=O)NNC(=O)c2ccc(Cl)cc2)nc(S(=O)(=O)CCC)nc1	decoy
Brc1c(C(=O)NNC(=S)NC(=O)c2c([N+](=O)[O-])cccc2)cccc1	decoy
Brc1c(C(=O)N[C@H]2COc3c(OC)cccc3C2)[nH]nc1C(C)C	decoy
Brc1c(C(=O)Nc2c(C(=O)N/N=C/c3oc(C)cc3)cccc2)cccc1	decoy
Brc1c(C(=O)Nc2c(NC(=O)c3c(Br)cccc3)non2)cccc1	decoy
Brc1c(C)c(-c2oc(CC(CC(=O)O)(C)C)nn2)ccc1	decoy
Brc1c(C)cc(-n2c(N)[nH+]c3c(CCC)nn(C)c23)cc1	decoy
Brc1c(C)cc(N/C(=[NH+]/c2cc(OC)ccc2)/N2C(=N)C=C(C)S2)cc1	decoy
Brc1c(C)cc(S(=O)(=O)Nc2c(C)c(-n3nnnc3)ccc2)cc1	decoy
Brc1c(C)cc2/C(=N\NC(=O)CCC(=O)Nc3c(C)c(Cl)ccc3)/C([O-])=Nc2c1	decoy
Brc1c(C)ccc2NC(=O)/C(=N\NCC(=O)OCC)/c12	decoy
Brc1c(C)n(C)nc1C(=O)/N=C\1/N(CC[NH+]2CCCCC2)c2c(N/1)cccc2	decoy
Brc1c(C=NNC(=O)COc2c(C)cc(C)cc2)cc2OCOc2c1	decoy
Brc1c(C=NNC(=O)COc2cc(Cl)ccc2)cc2OCOc2c1	decoy
Brc1c(CC(C)C)[nH]nc1C=1Sc2n(c(C3CCC3)nn2)N=1	decoy
Brc1c(COC(=O)c2cc(S(=O)(=O)N)c(Cl)cc2)cc2OCOc2c1	decoy
Brc1c(C[C@@H]([NH3+])c2c(C)n(C)nc2C)n(CC)nc1C	decoy
Brc1c(C[NH2+]CC(=O)NC(C)C)ccc([N+](=O)[O-])c1	decoy
Brc1c(Cl)cc(S(=O)(=O)Nc2c(C)onc2)cc1	decoy
Brc1c(F)cc(-c2[nH]c3nc(OCC)ccc3n2)cc1	decoy
Brc1c(F)cc(N[C@@H]2CC3([NH2+]CC2)CCC3)c([N+](=O)[O-])c1	decoy
Brc1c(F)ccc(S(=O)(=O)N[C@H]2c3n(ncn3)CCC2)c1	decoy
Brc1c(F)ccc([C@H]2C(C#N)=C([NH3+])Oc3[nH]nc(-c4ccccc4)c23)c1	decoy
Brc1c(N(CCC[NH+](C)C)C)cc2NC(=O)[C@@H]([NH3+])c2c1	decoy
Brc1c(N)n(-c2ncnc3[n-]cnc23)nc1C(C)(C)C	decoy
Brc1c(N/C=C/C(=O)c2sccc2)ccc([N+](=O)[O-])c1	decoy
Brc1c(N2CCOCC2)oc(/C=N/NC(=O)Nc2c(C)c(C)ccc2)c1	decoy
Brc1c(NC(=O)CN2C(=O)c3c(sc4c3CCCC4)N=N2)cc2OCCOc2c1	decoy
Brc1c(NC(=O)CSC=2N=NC=3[C@@H]([NH+]=C4C=3C=CC=C4)N=2)cccc1	decoy
Brc1c(NC(=O)CSc2[nH+]c3c([nH]2)cc(OC)cc3)cc(Br)cc1	decoy
Brc1c(NC(=O)CSc2[nH]c3[nH+]cc(Br)cc3n2)cccc1	decoy
Brc1c(NC(=O)CSc2n-3c(nn2)Nc2c-3cccc2)cc2OCCOc2c1	decoy
Brc1c(NC(=O)C[NH+]2CC[NH2+]CCC2)c(Br)cc(Br)c1	decoy
Brc1c(NC(=O)C[NH+]2[C@@H](c3ccccc3)c3c(scc3)CC2)cc2OCCOc2c1	decoy
Brc1c(NC(=O)Cn2c3c(cc2)cccc3)nn(-c2ncccn2)c1	decoy
Brc1c(NC(=O)N(Cc2cn(C)nc2)C)ccc(C)c1	decoy
Brc1c(NC(=O)N(Cc2n(C)c3c(n2)cc(C(=O)N(C)C)cc3)C)cccc1	decoy
Brc1c(NC(=O)NCN2C(=O)c3n(C)c4c(c3C=N2)cccc4)ccc(C)c1	decoy
Brc1c(NC(=O)NCc2c(-n3cccc3)sc3c2CC[NH+](CC)C3)cccc1	decoy
Brc1c(NC(=O)Nc2c(SC=3n4ncnc4N=C(C)C=3)cccc2)cccc1	decoy
Brc1c(NC(=O)[C@@H](Oc2c(C)ccc(C)c2)C)ccc([N+](=O)[O-])c1	decoy
Brc1c(NC(=O)[C@@H]2OCC[NH2+]C2)cc2OCCOc2c1	decoy
Brc1c(NC(=O)c2ccc(-n3nncc3)cc2)ccc(C)n1	decoy
Brc1c(NC(=O)c2n(CC)nc(CC)c2)cc(OC)cc1	decoy
Brc1c(NC)nc(-c2nn(C)cc2)nc1C(C)C	decoy
Brc1c(NC)nc(-c2oc(C)cc2)nc1-c1ccccc1	decoy
Brc1c(NCc2cc([N+](=O)[O-])sc2)cc2NC(=O)Nc2c1	decoy
Brc1c(Nc2c(OC)cc(Cl)c(C)c2)ncnc1	decoy
Brc1c(O)c(/C=N/NC=2[NH+]=NC=3[C@H]([NH+]=C4C=3C=CC=C4)N=2)cc(Cl)c1	decoy
Brc1c(O)c(/C=N\N2C(=O)[C@@](CC)(C)NC2=O)cc(Br)c1	decoy
Brc1c(O)c(/C=N\Nc2nnn[n-]2)cc(Br)c1	decoy
Brc1c(O)c(Br)cc(/C=N/NC(=O)c2noc(C)c2)c1	decoy
Brc1c(O)c(Br)cc(C(=O)N/N=C/c2ccc(O[C@@H](C(=O)[O-])C)cc2)c1	decoy
Brc1c(O)c(Br)cc(NC(=O)c2cc([N+](=O)[O-])c(OC)cc2)c1	decoy
Brc1c(O)c(Br)cc(NC(=O)c2cc([N+](=O)[O-])c(OCC)cc2)c1	decoy
Brc1c(O)c(C(=O)N/N=C/c2ccc(O[C@@H](C(=O)[O-])C)cc2)cc(Br)c1	decoy
Brc1c(O)c(C[NH+](C)C)c2c(C(=O)OCC)c(C[NH+]3CCCCC3)n(C)c2c1	decoy
Brc1c(O)c(OCC)cc(/C=C(/c2n(C)c3c([nH+]2)cccc3)\c2scc(C)n2)c1	decoy
Brc1c(O)c(OCC)cc(/C=C\2/C(=O)N(c3ccc(C(C)C)cc3)C(=O)NC/2=O)c1	decoy
Brc1c(O)c(OCC)cc([C@@H]2Oc3nc(SC)nnc3-c3c(N2)cccc3)c1	decoy
Brc1c(O)c(OCC)cc([C@H]2C=3C(=O)[C@H](C(=O)OC)[C@@H](C)CC=3NC(=O)C2)c1	decoy
Brc1c(O)c2c(c(NS(=O)(=O)c3cc([N+](=O)[O-])ccc3)c1)cccc2	decoy
Brc1c(O)cc([O-])c(/C=N/Nc2c(C#N)c(COC)cc(C)n2)c1	decoy
Brc1c(O)cc([O-])c(/C=N\NC(=O)c2cc3OCOc3cc2)c1	decoy
Brc1c(O)ccc(/C=C/C2=C([N+](=O)[O-])C([O-])=NC(=O)N2)c1	decoy
Brc1c(O)ccc(C=CC2=C([N+](=O)[O-])C([O-])=NC(=O)N2)c1	decoy
Brc1c(O)n(-c2nc(C)cc(C)n2)nc1CCC	decoy
Brc1c(OC(=O)c2c3c(ccc2)cccc3)ccc(C=C2C(=O)NC(=O)NC2=O)c1	decoy
Brc1c(OC(C)C)ccc(C(=O)Nc2c(F)ccc([N+](=O)[O-])c2)c1	decoy
Brc1c(OC)c(Br)cc(C[NH2+]CCN2CC[NH+](C)CC2)c1	decoy
Brc1c(OC)c(C(=O)NC(=S)Nc2nn(CC)nn2)cc(Br)c1	decoy
Brc1c(OC)c(C[NH2+]C[C@@H]([NH+](C)C)c2occc2)cc(Br)c1	decoy
Brc1c(OC)c(OC)cc(-c2c(C(C)C)c(C)nc3[nH+]cnc(N)c23)c1	decoy
Brc1c(OC)c(OC)cc(/C=N/NC(=O)[C@H](C)[NH+]2N=N[C@H]3[C@@H]2C=CC=C3)c1	decoy
Brc1c(OC)c([C@@H]2C(C(=O)OC)=C(C)NC(=O)N2)cc(Cl)c1	decoy
Brc1c(OC)c([C@H]2C(C(=O)OC)=C(C)NC(=O)N2)cc(Cl)c1	decoy
Brc1c(OC)ccc(C(=O)NC(=S)Nc2c(O)ccc([N+](=O)[O-])c2)c1	decoy
Brc1c(OC)ccc([C@H]([NH2+][C@@H](C(=O)Nc2cc3OCOc3cc2)C)C)c1	decoy
Brc1c(OC2=C(C)Oc3c(C[NH+]4C[C@@H](C)CCC4)c(O)ccc3C2=O)cccc1	decoy
Brc1c(OC=2C(=O)c3c(c(C[NH+]4C[C@@H](C)C[C@H](C)C4)c(O)cc3)OC=2)cccc1	decoy
Brc1c(OCC(=O)NCC(=O)Nc2ccc(-n3ncnc3)cc2)ccc2c1cccc2	decoy
Brc1c(OCC)c(OC)cc([C@@H]2Nc3c([C@H]4[C@H]2CC=C4)cc([N+](=O)[O-])cc3)c1	decoy
Brc1c(OCC)c(OC)cc([C@H]2C(C#N)=C(N)Oc3c2cc2OCOc2c3)c1	decoy
Brc1c(OCC)ccc(C(=O)Nc2ccc(-c3oc4c(n3)nccc4)cc2)c1	decoy
Brc1c(OCc2ccc(F)cc2)ccc([C@H]2C(C#N)=C([NH3+])Oc3[nH]nc(C)c23)c1	decoy
Brc1c(O[C@@H](C(=O)NNC(=O)C2=C3C(=[NH+]C2)C=CC=C3)C)ccc(Cl)c1	decoy
Brc1c(S(=O)(=O)NC/2=C(O)Oc3c(\C\2=[NH+]\CC)cccc3)cccc1	decoy
Brc1c(S(=O)(=O)NCC([NH+](C)C)(C)C)c(N)cc(Br)c1	decoy
Brc1c(S(=O)(=O)NC[C@@H]2C[NH+](C)CC2)c(N)cc(Br)c1	decoy
Brc1c(S(=O)(=O)Nc2c(-c3n(C)cnn3)cccc2)cccc1	decoy
Brc1c(S(=O)(=O)Nc2onc(C)c2)ccc(C)c1	decoy
Brc1c([C@@H](NC=2N(C)C(=O)N(C)C(=O)C=2C#N)C)cccc1	decoy
Brc1c([C@@H](N[NH3+])c2c(Cl)c(Br)ccc2)n(CCOC)nc1	decoy
Brc1c([C@@H](N[NH3+])c2n(CC)ncc2Br)ncc(Br)c1	decoy
Brc1c([C@@H](N[NH3+])c2n(CCOC)ncc2Cl)cc(Br)cc1	decoy
Brc1c([C@@H]2C(C(=O)OCC)=C(C)NC(=O)C2)cc2OCOc2c1	decoy
Brc1c([C@]2(C)C(=O)N(CC(=O)Nc3ccc(Cl)cc3)C(=O)N2)cccc1	decoy
Brc1c([N+](=O)[O-])cc(C(=O)Nc2c(NC(=O)c3ccccc3)cccc2)cc1	decoy
Brc1c([N+](=O)[O-])nn(C[C@](O)(C)c2ccccc2)c1	decoy
Brc1c([O-])c(/C=N\NC(=O)C=2c3c(NC(=O)C=2)cccc3)c2c(oc3c2CCCC3)c1	decoy
Brc1c([O-])c(Br)cc(/C=N/NC(=O)CNC(=O)Cc2ccc(OC)cc2)c1	decoy
Brc1c([O-])c(OC)cc(/C=N/NC(=O)CCC(=O)Nc2c3c(ccc2)cccc3)c1	decoy
Brc1c([O-])c(OCC)cc(/C=N\NC(=O)c2[nH]nc(C)c2)c1	decoy
Brc1c([O-])nc([C@H]2OCC[NH+](CC)C2)nc1C(C)C	decoy
Brc1c2N(CCCC)C3=NC(=S)NN=C3c2cc(C)c1	decoy
Brc1c2OCCCOc2cc(C[NH2+]C[C@@H]([NH+]2CCCC2)c2cc(OC)ccc2)c1	decoy
Brc1c2OCCCOc2cc([C@H]([NH3+])c2nc(CC)on2)c1	decoy
Brc1c2OCCOc2cc([C@@H](O)c2n(CC)ncc2)c1	decoy
Brc1c2OCOc2cc(CNC(=O)Cc2c(C)oc(-c3ccccc3)n2)c1	decoy
Brc1c2OCOc2cc(C[NH2+]C[C@@H]([NH+]2CCOCC2)c2ccc(OC)cc2)c1	decoy
Brc1c[nH+]c2[nH+]c(/C(/C#N)=C/c3oc(-c4ccc(Br)cc4)cc3)[nH]c2c1	decoy
Brc1cc(-c2[nH+]c(-c3ccccc3)nc(NCCC[NH+]3CCOCC3)c2)cnc1	decoy
Brc1cc(-c2[nH]c3nc(OCC)ccc3n2)c(C)cc1	decoy
Brc1cc(-c2[nH]c3nc(OCC)ccc3n2)c(Cl)cc1	decoy
Brc1cc(-c2nc(-c3c(N)n(-c4cc(OC)ccc4)nn3)sc2)ccc1	decoy
Brc1cc(-c2oc([C@H]3N=C(O)c4c(sc5c4CC[NH+](CC)C5)N3)cc2)ccc1	decoy
Brc1cc(-n2c(C)c(/C=N\NC(=O)C(=O)NCc3c[nH+]ccc3)cc2C)ccc1	decoy
Brc1cc(-n2c(C)c(C(=O)N3CCN(c4c(C(=O)N)ccc[nH+]4)CC3)cc2C)ccc1	decoy
Brc1cc(/C=C/C(=O)NNC(=O)Cc2n(C)c3c([nH+]2)cccc3)c(OC)cc1	decoy
Brc1cc(/C=C/C(=O)c2cc3OCOc3cc2)c(O)cc1	decoy
Brc1cc(/C=N/N2C(c3ccc(OC)cc3)=NNC2=S)c(OC)cc1	decoy
Brc1cc(/C=N/NC(=O)CNC(=O)c2ccc(S(=O)(=O)N3CCCC3)cc2)ccc1	decoy
Brc1cc(/N=C(\O)/CN2CCN(c3c(C#N)nc(-c4occc4)o3)CC2)ccc1	decoy
Brc1cc(C(=O)C=2[C@@H](N(CCC[NH+](C)C)C(=O)C=2O)c2ccncc2)c(O)cc1	decoy
Brc1cc(C(=O)N/N=C(\[O-])/C(/C#N)=C/c2ccc(OC)cc2)[nH]c1	decoy
Brc1cc(C(=O)N/N=C\2/c3c(C)c(C(=O)NCc4ccccc4)oc3CCC/2)cnc1	decoy
Brc1cc(C(=O)NCCC2=C3C(=[NH+]C2)C=CC(OC)=C3)c(N2N=NNC2)cc1	decoy
Brc1cc(C(=O)Nc2c(-n3nccc3)nccc2)cnc1	decoy
Brc1cc(C(=O)Nc2c(-n3ncnc3)c(Cl)ccc2)[nH]c1	decoy
Brc1cc(C(=O)Nc2c([N+](=O)[O-])cc([O-])cc2)[nH]c1	decoy
Brc1cc(C(=O)Nc2cc(C(=O)N/N=C/C3=C4C(=[NH+]C3)C=CC=C4)ccc2)ccc1	decoy
Brc1cc(C(=O)Nc2ccc(-c3ocnc3)cc2)cnc1	decoy
Brc1cc(C(=O)Nc2onc(C)c2)c(NCCC)nc1	decoy
Brc1cc(C(=O)OCC(=O)Nc2cc(S(=O)(=O)N(C)C)ccc2)c(O)cc1	decoy
Brc1cc(C(=O)[O-])c(NC(=S)NC(=O)c2c(Cl)cc([N+](=O)[O-])cc2)cc1	decoy
Brc1cc(C)c(-c2oc(CNn3c(N)nnn3)cc2)cc1	decoy
Brc1cc(C)c(N2C(=O)/C(=C\c3cc([N+](=O)[O-])c(OC)cc3)/C(=O)NC2=S)cc1	decoy
Brc1cc(C)c(NC(=O)COc2c(C)cc([N+](=O)[O-])cc2)cc1	decoy
Brc1cc(C)c(NC(=O)[C@H]2[C@@H](c3ccc(OC)cc3)Nn3c(C)nnc3S2)cc1	decoy
Brc1cc(CCC(=O)Nc2cnc3N(C)C(=O)N(C)C(=O)c3c2)ccc1	decoy
Brc1cc(CN2C(=O)[C@@](C)(c3occc3)NC2=O)ccc1	decoy
Brc1cc(CNC(=O)CN2C(=O)[C@](C)(c3ccc(C)cc3)NC2=O)ccc1	decoy
Brc1cc(CNC(=O)c2onc(-c3ccc(S(=O)(=O)N(C)C)cc3)n2)ccc1	decoy
Brc1cc(CNc2n(CC[NH+]3CCCCC3)c3c([nH+]2)cccc3)ccc1	decoy
Brc1cc(COC(=O)NN2C(=S)Nc3c(C2=O)cccc3)ccc1	decoy
Brc1cc(Cl)c(NC(=O)CSc2ncnc3n(C)ncc23)cc1	decoy
Brc1cc(Cl)c(O)c(/C=N/NC(=O)Cn2c(C)[nH+]c3c2cccc3)c1	decoy
Brc1cc(Cl)c(O)c([C@@H]2N=C(O)c3c(sc4c3CC[NH+](C(C)C)C4)N2)c1	decoy
Brc1cc(Cl)c(OCC(=O)Nc2cc([N+](=O)[O-])c(F)cc2)cc1	decoy
Brc1cc(Cn2c(N)c(C(=O)Nc3cc(OC)cc(OC)c3)nn2)ccc1	decoy
Brc1cc(F)c(CN2C(=O)[C@@](C)(c3cc([N+](=O)[O-])ccc3)NC2=O)cc1	decoy
Brc1cc(N2C(=O)/C(=C\c3c(N(C)C)ccc([N+](=O)[O-])c3)/C(=O)NC2=S)ccc1	decoy
Brc1cc(NC(=O)CSc2n(C)c3N(C)C(=O)N(C)C(=O)c3n2)ccc1	decoy
Brc1cc(NC(=O)N(Cc2noc(C)c2)C)c(C)cc1	decoy
Brc1cc(OC)c(O)c(/C=N/c2cc3nc(-c4cc(OC)ccc4)oc3cc2)c1	decoy
Brc1cc(OC)c(O)c(/C=[NH+]/c2cc(-c3oc4c(c(C)ccc4)n3)ccc2)c1	decoy
Brc1cc(OC)c(O)c(/C=[NH+]\c2cc(-c3oc4c(n3)cccc4)ccc2)c1	decoy
Brc1cc(OC)c2OC(=O)C(C(=O)NNC(=O)c3cc(Cl)ccc3)=Cc2c1	decoy
Brc1cc(OCC#CCNC(=O)c2c(OC)nn(C)c2)ccc1	decoy
Brc1cc(OCC(=O)/[NH+]=C/2\C=C3Oc4c(F)cccc4C(O)=C3C=C\2)ccc1	decoy
Brc1cc(OCC)c(O)c([C@H]2N=C(O)c3c(sc4c3CC[NH+](C(C)C)C4)N2)c1	decoy
Brc1cc(OCC)c(O)c([C@H]2N=C(O)c3c(sc4c3CC[NH+](CC)C4)N2)c1	decoy
Brc1cc(Oc2c([N+](=O)[O-])cc(/C(=N\O)/N)cc2)ccc1	decoy
Brc1cc(Oc2c([N+](=O)[O-])cc(C)cc2)c(C[NH3+])cc1	decoy
Brc1cc(S(=O)(=O)N[C@@H]2C[C@@H](C(F)(F)F)CCC2)c([N+](=O)[O-])cc1	decoy
Brc1cc(S(=O)(=O)N[C@@H]2C[C@H](C(F)(F)F)CCC2)c([N+](=O)[O-])cc1	decoy
Brc1cc(S(=O)(=O)N[C@H](C)c2sccn2)c([N+](=O)[O-])cc1	decoy
Brc1cc(S(=O)(=O)Nc2onc(C(C)C)c2)c(OC)cc1	decoy
Brc1cc([C@@H]([NH3+])C)c(OCCn2c(C)[nH+]cc2)cc1	decoy
Brc1cc([C@@H]2[C@H](C#N)C(=O)Nc3nc(NCc4cc5OCCOc5cc4)nc([O-])c23)ccc1	decoy
Brc1cc([C@@H]2[NH2+][C@@H](c3c(OC)cccc3)N=C(c3cc4OCOc4cc3)C2)c(O)cc1	decoy
Brc1cc([C@@]2(C)C(=O)N(CC(=O)Nc3cc4OCOc4cc3)C(=O)N2)ccc1	decoy
Brc1cc([C@H](NC2=NC=Cn3c(C)nnc23)C)ccc1	decoy
Brc1cc([C@H]2C(C#N)=C([NH3+])Oc3[nH]nc(-c4cc([N+](=O)[O-])ccc4)c23)c(F)cc1	decoy
Brc1cc([C@H]2[NH+]=C3N([C@@H](c4c(OC(F)F)ccc(Cl)c4)C2)NC=N3)ccc1	decoy
Brc1cc([N+](=O)[O-])c(N2CC(O)(C3CC3)C2)nc1	decoy
Brc1cc([N+](=O)[O-])c(NC[C@@H](O)c2ccccc2)nc1	decoy
Brc1cc([N+](=O)[O-])c(NCc2cc3c(cc2)C[NH2+]C3)nc1	decoy
Brc1cc([N+](=O)[O-])c(O[C@H]2[C@H](O)CCC2)cc1	decoy
Brc1cc([N+](=O)[O-])c(Oc2cc(C)c(C[NH3+])cc2)cc1	decoy
Brc1cc2/C(=C\NNc3c(C#N)nc(C)o3)/C=[NH+]c2cc1	decoy
Brc1cc2/C(=N/NS(=O)(=O)c3ccc(Cl)cc3)/C(=O)Nc2cc1	decoy
Brc1cc2C(=O)N(CC(=O)Nc3ccc(CC#N)cc3)C=Nc2cc1	decoy
Brc1cc2C(=O)N(CCC(=O)Nc3ccc(NC(=O)c4occc4)cc3)C=Nc2cc1	decoy
Brc1cc2C(=O)N(NC(=O)[C@H](Oc3ccc(C)cc3)C)[C@H](c3occc3)Nc2cc1	decoy
Brc1cc2N(CC=3Nc4n(C(=O)C=3)ncc4)CCc2cc1	decoy
Brc1cc2[C@H]([NH2+][C@@H]3C(=O)NC(=O)CC3)CCOc2cc1	decoy
Brc1cc2[C@](O)(CC(=O)c3cc([N+](=O)[O-])c(C)cc3)C(=O)N(C)c2cc1	decoy
Brc1cc2c(C)c(C(=O)N(Cc3[nH]ccn3)C)oc2cc1	decoy
Brc1cc2c(C)c(C(=O)Nc3c(OC)ccc(NC(=O)C)c3)oc2cc1	decoy
Brc1cc2c(O/C(=[NH+]\c3c(C)c(C)ccc3)/C(C(=O)Nc3sccn3)=C2)cc1	decoy
Brc1cc2c(O/C(=[NH+]\c3c(C)cccc3)/C(C(=O)Nc3nc(C)ccc3)=C2)cc1	decoy
Brc1cc2c(O/C(=[NH+]\c3ccc(C(=O)N)cc3)/C(C(=O)Nc3ncccc3)=C2)cc1	decoy
Brc1cc2c(OCC(C(=O)NCc3n4c(nn3)CCC4)=C2)cc1	decoy
Brc1cc2c([nH]c3C(=O)N(CCCOCC)C=Nc23)cc1	decoy
Brc1cc2c(n(CC(=O)/N=C\3/SC(C(=O)OCC)=C(C)N/3)cc2)cc1	decoy
Brc1cc2c(n(CC(=O)NCCc3[nH+]c4c([nH]3)cccc4)cc2)cc1	decoy
Brc1cc2c(oc(C(=O)NCc3c4OCOCc4cc([N+](=O)[O-])c3)c2)cc1	decoy
Brc1cc2c3nnc(N/N=C/c4c5c([nH]c4)cccc5)nc3n(C)c2cc1	decoy
Brc1cc2nc([C@@H]([NH3+])CCS(=O)(=O)C)oc2cc1	decoy
Brc1cc2nc([C@@H]([NH3+])Cc3[nH+]c[nH]c3)n(C3CC3)c2cc1	decoy
Brc1ccc(-c2c(C)[nH]c([C@@H]([NH3+])CCS(=O)(=O)C)[nH+]2)cc1	decoy
Brc1ccc(-c2c(NC(=O)[C@H](Oc3c(F)cccc3)C)non2)cc1	decoy
Brc1ccc(-c2n(CC=C)c(SCc3[nH+]c4c([nH]3)cccc4)nn2)cc1	decoy
Brc1ccc(-c2n(N)c(SCc3oc(-c4ccc(F)cc4)nn3)nn2)cc1	decoy
Brc1ccc(-c2n3c(N(Cc4ccccc4)C=4C(=O)NC(=O)N(C)C3=4)nn2)cc1	decoy
Brc1ccc(-c2nn(CC(=O)N(Cc3ccccc3)[C@H]3CS(=O)(=O)CC3)nn2)cc1	decoy
Brc1ccc(-c2oc(CNC(=O)c3cc([N+](=O)[O-])c(Cl)cc3)cc2)cc1	decoy
Brc1ccc(-n2c(C)c(/C=C(/C(=O)OCC(=O)NC(=O)NC(C)C)\C#N)cc2C)cc1	decoy
Brc1ccc(-n2c(SCC(=O)Nc3cc4nccnc4cc3)nnn2)cc1	decoy
Brc1ccc(-n2nnc3C(=O)N(CC(=O)NCc4c(Cl)cccc4)C=Nc23)cc1	decoy
Brc1ccc(/C(=N/NC=2[C@@H](Cl)C(=O)N=NC=2)/C)cc1	decoy
Brc1ccc(/C=N/NC(=O)c2c(NC(=O)c3occc3)cccc2)cc1	decoy
Brc1ccc(/[NH+]=C(\Nc2ccc(OCC)cc2)/N2C(=N)C=C(C)S2)cc1	decoy
Brc1ccc(C(=O)/N=C(/NCc2cc[nH+]cc2)\Nc2cc(CC)ccc2)cc1	decoy
Brc1ccc(C(=O)C[C@@H]2C(=O)N/C(=N\N=C\3/C(=O)Nc4c/3cccc4)/S2)cc1	decoy
Brc1ccc(C(=O)N/C(/C(=O)N2CCOCC2)=C/c2occc2)cc1	decoy
Brc1ccc(C(=O)N/C(/C(=O)Nc2cc(C(=O)[O-])ccc2)=C/c2occc2)cc1	decoy
Brc1ccc(C(=O)N/C(/C(=O)Nc2cc[nH+]cc2)=C/c2ccccc2)cc1	decoy
Brc1ccc(C(=O)N/N=C/C2=C([NH+]3CCOCC3)/C(=C\c3ccccc3)/CC2)cc1	decoy
Brc1ccc(C(=O)N/N=C/c2c(C)n(-c3ccc([N+](=O)[O-])cc3)nc2C)cc1	decoy
Brc1ccc(C(=O)NC(=S)Nc2ccc(C[NH+]3CCOCC3)cc2)cc1	decoy
Brc1ccc(C(=O)NNC(=O)c2c(C)oc3c2cc(OC)cc3)cc1	decoy
Brc1ccc(C(=O)Nc2ccc([N+](=O)[O-])cc2)cc1	decoy
Brc1ccc(C(=O)Nc2nc(-c3occc3)[nH]n2)cc1	decoy
Brc1ccc(C(=O)c2oc3c(C)ncc(C[NH2+]C[C@H](O)C)c3c2)cc1	decoy
Brc1ccc(C2(NS(=O)(=O)c3c(Cl)cccc3[N+](=O)[O-])CC2)cc1	decoy
Brc1ccc(C2=Nc3c(C(c4ccc([N+](=O)[O-])cc4)=NN2)cc(F)cc3)cc1	decoy
Brc1ccc(C2=Nn3c(SCC(=O)Nc4sc(C)nn4)nnc3C=C2)cc1	decoy
Brc1ccc(C=2N(/N=C\c3c(OC)cc(OC)cc3)C(=S)NN=2)cc1	decoy
Brc1ccc(C=NNC(=O)c2oc(Cn3nccc3)cc2)cc1	decoy
Brc1ccc(CC(=O)Nc2cc(-n3nnnc3)ccc2)cc1	decoy
Brc1ccc(CN2C(=O)/C(=C\c3cc([N+](=O)[O-])c(C)cc3)/NC2=O)cc1	decoy
Brc1ccc(CO/N=C(/N)\c2cc(C[NH+]3CCOCC3)ccc2)cc1	decoy
Brc1ccc(C[NH+]2CCC(C(=O)N/N=C\c3c(O)c(CC=C)ccc3)CC2)cc1	decoy
Brc1ccc(Cc2onc(-c3ccc(O)cc3)n2)cc1	decoy
Brc1ccc(N(C(=O)CN2C(=O)Oc3c2ccc(S(=O)(=O)N2CCCC2)c3)C)cc1	decoy
Brc1ccc(N2C(=O)/C(=C\c3c(OCC#N)cccc3)/C(=O)NC2=O)cc1	decoy
Brc1ccc(N2C(=O)[C@@H](/C=N/Cc3cc4OCOc4cc3)C(O)=NC2=O)cc1	decoy
Brc1ccc(N2[C@H](c3ccccc3)N[C@@H](c3ccccc3)C([N+](=O)[O-])=N2)cc1	decoy
Brc1ccc(NC(=O)CN2C(=O)N(C)c3[nH+]cc(CC)c(OC)c3C2=O)cc1	decoy
Brc1ccc(NC(=O)CN2C(=O)N(C)c3ncc(CC)c(OCC)c3C2=O)cc1	decoy
Brc1ccc(NC(=O)CN2C(=O)N3C(C(Oc4ccccc4)=NC=C3)=N2)cc1	decoy
Brc1ccc(NC(=O)CN2C(=O)c3nnn(-c4ccc(F)cc4)c3N=C2)cc1	decoy
Brc1ccc(NC(=O)Cn2c([C@@H](NC(=O)COC)C)[nH+]c3c2cccc3)cc1	decoy
Brc1ccc(NC(=O)NN2C(=O)C=3C(N(Cc4ccccc4)NC=3)=NC2)cc1	decoy
Brc1ccc(NC(=O)[C@H](SC2=NC(c3occc3)=C(C#N)C(=O)N2)C)cc1	decoy
Brc1ccc(NC(=S)N(Cc2cc[nH+]cc2)C2CC(C)(C)[NH2+]C(C)(C)C2)cc1	decoy
Brc1ccc(NC2=C(n3nnc4c3cccc4)C(=O)c3c(C2=O)cccc3)cc1	decoy
Brc1ccc(NS(=O)(=O)c2c(C)ccc(C3=NNC(=O)C=C3)c2)cc1	decoy
Brc1ccc(OCC(=O)/[NH+]=C/2\C=C3Oc4c(C)cccc4C(O)=C3C=C\2)cc1	decoy
Brc1ccc(OCC(=O)Nc2c(C)cc([N+](=O)[O-])cc2C)cc1	decoy
Brc1ccc(OCCNC(=O)Nc2scnn2)cc1	decoy
Brc1ccc(O[C@H](C(=O)n2c(N)c(C#N)cn2)C)cc1	decoy
Brc1ccc(Oc2c(/C(=N\O)/N)cc([N+](=O)[O-])cc2)cc1	decoy
Brc1ccc(Oc2ncc(C(=O)Nc3sc(C(C)C)nn3)cc2)cc1	decoy
Brc1ccc(S(=O)(=O)C2=NN(CC(=O)NC(C)C)C(=O)C=C2)cc1	decoy
Brc1ccc(S(=O)(=O)N(CC(=O)Nc2n3c(nn2)C=CC=C3)C)cc1	decoy
Brc1ccc(S(=O)(=O)N2Cc3sc(NC(=O)OC)nc3CC2)cc1	decoy
Brc1ccc(S(=O)(=O)N2[C@@H](C(=O)NCc3n4c(nn3)C=CC=C4)CCCC2)cc1	decoy
Brc1ccc(S(=O)(=O)N=C2NCN([C@H]3[C@H](C)CCCC3)CN2)cc1	decoy
Brc1ccc(S(=O)(=O)N[C@@H](C(=O)Nc2c(C)cc([N+](=O)[O-])cc2)C)cc1	decoy
Brc1ccc(S(=O)(=O)Nc2cc([N+](=O)[O-])c(N)cc2)cc1	decoy
Brc1ccc(S(=O)(=O)c2c(N3CCC(C(=O)N)CC3)oc(-c3occc3)n2)cc1	decoy
Brc1ccc(S(=O)([O-])=NC=2c3[nH+]c(C4CCC4)nn3C=CC=2)cc1	decoy
Brc1ccc(S(=O)([O-])=Nc2ccc(C(=O)NNC(=O)[C@H]3[C@H](C)C3)cc2)cc1	decoy
Brc1ccc([C@@H]2C(C(=O)Nc3[nH+]cc(C)cc3)=C(C)N=C3C2C(=O)C[C@@H](C)C3)cc1	decoy
Brc1ccc([C@@H]2C(C(=O)Nc3[nH+]cc(C)cc3)C(C)=NC3=C2C(=O)C[C@H](C)C3)cc1	decoy
Brc1ccc([C@@H]2N3NN=NC3=[NH+]C(c3ccc(-c4ccccc4)cc3)=C2)cc1	decoy
Brc1ccc([C@@H]2Nc3n([C@@H](c4c(OC)c(OC)c(OC)cc4)C2)nnn3)cc1	decoy
Brc1ccc([C@H](NC2=NN3C(=O)NN=C3C=C2)C)cc1	decoy
Brc1ccc([C@H](O)C[NH+]2CCC3(Oc4c([C@@H](O)C3)ccc(OC)c4)CC2)cc1	decoy
Brc1ccc([C@H]([NH3+])CC[NH+]2CCN(S(=O)(=O)C)CC2)cc1	decoy
Brc1ccc([C@H]2C(C(=O)Nc3[nH+]cc(C)cc3)=C(C)N=C3C2C(=O)CC(C)(C)C3)cc1	decoy
Brc1cn(-c2c(NC(=O)CN3C(=O)[C@@](C)(c4ccccc4)NC3=O)cccc2)nc1	decoy
Brc1cn(-c2cc(C(=O)N3CC[NH+](CC(=O)Nc4c(C)cccc4C)CC3)ccc2)nc1	decoy
Brc1cn(C)c(C(=O)N[C@@H](c2n(C)cc[nH+]2)c2cc(OC)cc(OC)c2)c1	decoy
Brc1cn(C)c(C(=O)N[C@H](C)c2n3c(nn2)C=CC=C3)c1	decoy
Brc1cn(c(C(=O)N2[C@@H](CC)C(=O)NC(=O)C2)c1)C1CC1	decoy
Brc1cn(c(C(=O)N2[C@H](CC)C(=O)NC(=O)C2)c1)C1CC1	decoy
Brc1cnc(C(=O)NNc2nc(Cl)cc(C#N)c2)cc1	decoy
Brc1cnc(N2CC[NH+]([C@@H](C(=O)[O-])c3c4c([nH]c3)ccc(Cl)c4)CC2)nc1	decoy
Brc1cnc(NC(=O)[C@H](Oc2ccc(OC)cc2)C)cc1	decoy
Brc1cnc(NC(=O)c2nnc(NCCC)cc2)cc1	decoy
Brc1cnc(N[C@@]2(C(F)(F)F)C(C#N)=C(C)NC2=O)nc1	decoy
Brc1cnc(N[C@H](c2c(O)c3ncccc3c(Cl)c2)c2cc[nH+]cc2)cc1	decoy
Brc1cnc(Nc2c(N)c(N(Cc3ccccc3)c3ncccc3)[nH+]cn2)cc1	decoy
Brc1cnc(Nc2c(N)c(Oc3cnccc3)ncn2)cc1	decoy
Brc1cnc2[nH]c(-c3c(N)ccc([N+](=O)[O-])c3)nc2c1	decoy
Brc1cnc2[nH]c(SCc3oc(C)c(C)n3)nc2c1	decoy
Brc1n(CCSc2oc3c(n2)cccc3)c2C(=O)NC(=O)N(C)c2n1	decoy
Brc1nc(NC(=O)c2c(C)onc2CC)ccc1	decoy
Brc1ncc(NC(=O)c2cc(Cl)nc(Cl)c2)nc1	decoy
Brc1oc(/C=N\NC(=O)CC(=O)N/N=C\c2oc(Br)cc2)cc1	decoy
Brc1oc(C(=O)N2CCN(CCNC(=O)c3cc4OCOc4cc3)CC2)cc1	decoy
Brc1oc(C(=O)NCC(=O)Nc2cc(-c3nc4c(nc3)cccc4)ccc2)cc1	decoy
Brc1sc(-c2[nH]c3nc(OCC)ccc3n2)cc1	decoy
Brc1sc(CN(Cc2[nH+]c(Nc3ccc(C)cc3)nc(N)n2)C)cc1	decoy
Brc1sc(C[NH+]2CCN(Cc3nc(N)c4c(sc5c4CC[C@H](C)C5)n3)CC2)cc1	decoy
Brc1sc(S(=O)(=O)N2CCN(CCN3C(=O)N4C(=N3)C=CC=C4)CC2)cc1	decoy
C(C)(C)(C)c1n[nH]c([C@H]2[NH+](CC3CCCC3)CCc3[nH]cnc23)c1	decoy
C(C)N1C2(c3nc[nH]c3CC1)CC[NH+](Cc1oc([C@@H]3OCCCC3)cc1)CC2	decoy
C(CN1C2(c3[nH]cnc3CC1)CCN(Cc1c(C)nc3SC=Cn13)CC2)(C)C	decoy
C(CN1CCOCC1)N1CN2c3[nH+]c4c(n3[C@H]([C@H]3CC=CCC3)NC2=NC1)cccc4	decoy
C(CN1CCOCC1)N1CN2c3n([C@@H]([C@H]4CC=CCC4)N=C2NC1)c1c(n3)cccc1	decoy
C(CN1CCOCC1)N1CN2c3n([C@@H](c4ccccc4)N=C2NC1)c1c(n3)cccc1	decoy
C(CN1CN2c3n([C@@H](c4sccc4)N=C2NC1)c1c(n3)cccc1)[NH+]1CCOCC1	decoy
C(CN1CN2c3n([C@H](c4sccc4)N=C2NC1)c1c(n3)cccc1)[NH+]1CCOCC1	decoy
C(Cc1n(C)cnn1)n1c(c(-c2ccccc2)[nH+]c1)-c1c(C)c2c([nH]1)cccc2	decoy
C(N1CCN(c2nc(C)nc3c2CC[NH2+]CC3)CC1)c1n(C)cc[nH+]1	decoy
C(N1CCN(c2oc3c(n2)cccc3)CC1)c1c(-c2ccc(-c3ccccc3)cc2)n[nH]c1	decoy
C(N1C[C@@H](c2cc(-c3ccncc3)ncc2)CC1)c1oc(-c2n[nH]cc2)cc1	decoy
C(N1[C@H]2CN(c3nccnc3)C[C@@H](C1)CC2)c1sc(-c2[nH]ncc2)cc1	decoy
C([NH+]1CCC(C[C@@H]2N(c3ccccc3)CNN2)CC1)C=1[C@H](C)N=NC=1	decoy
C([NH+]1CCC(n2c([C@H]3OCCC3)nc3c2nccc3)CC1)c1[nH]c2c(c1)cccc2	decoy
C([NH+]1C[C@]2(CN(Cc3[nH]c[nH+]c3)CCC2)COCC1)c1n[nH]nc1	decoy
Cc1c(C)ccc(C=2N=N[C@@H]([C@H]3ON=C(c4ncccc4)N3)C=2)c1	decoy
Cc1c(C=2N=N[C@@H]([C@@H]3ON=C(c4ccccc4)N3)C=2)cccc1	decoy
Cc1c(C=2N=N[C@H]([C@H]3ON=C(c4ccc(C)cc4)N3)C=2)cc(C)cc1	decoy
ClC(Cl)(Cl)C1(N/C(=[NH+]\Cc2c[nH+]ccc2)/C(F)(F)F)Oc2c(O1)cccc2	decoy
ClC(Cl)(Cl)[C@@H](O)Nc1[nH+]c(C)cc(NN2C(=S)SCC2=[NH2+])n1	decoy
ClC(Cl)(Cl)[C@@H]([NH+](C)C)NC(=O)N[C@H]([NH+](C)C)C(Cl)(Cl)Cl	decoy
ClC(Cl)(Cl)[C@H](NC(=O)N[C@H](C(Cl)(Cl)Cl)N1CCOCC1)[NH+]1CCOCC1	decoy
ClC1(Cl)[C@@](C(=O)Nc2c(OC)c(OC)cc3c2C(=O)OC3)(C)C1	decoy
ClC1(Cl)[C@](C(=O)Nc2c(F)cc(F)c([N+](=O)[O-])c2)(C)C1	decoy
ClC1=C(C(=O)NCCCn2cncc2)NN2[C@H](C(F)(F)F)C[C@H](c3ccccc3)[NH+]=C12	decoy
ClC1=C/C(=N/S(=O)(=O)c2cc(NC(=O)C)c(C)cc2)/NC=C1	decoy
ClC1=CC2=C(CCN3C(=O)C[C@@H](C(=O)Nc4cc(NC(=O)C)ccc4)C3)C[NH+]=C2C=C1	decoy
ClC1=CC2=C(CCNC(=O)Cc3cc4S[C@@H](NC(=O)C)Nc4cc3)C[NH+]=C2C=C1	decoy
ClC1=CC2=C(CCNC(=O)[C@@H]3[C@@H](c4ccc(OC)cc4)NNS3)C[NH+]=C2C=C1	decoy
ClC1=CC2=C(CCNS(=O)(=O)C=3[C@H](C)N(c4ccccc4)[NH2+]C=3C)C[NH+]=C2C=C1	decoy
ClC1=Cn2c(C[NH+](Cc3[nH]ncc3)C)c(C(=O)N3Cc4c(cccc4)CC3)nc2C=C1	decoy
ClC1=Cn2c(C[NH2+]C[C@@H]3N=NC4=C3CCC4)c(C(=O)N3C[C@@H](C)O[C@@H](C)C3)nc2C=C1	decoy
ClC1=Cn2c(Nc3c(C)cccc3)c(-c3ccncc3)nc2C=C1	decoy
ClC1=Cn2c(Nc3ccccc3)c(-c3cc(OC)c(O)cc3)[nH+]c2C=C1	decoy
ClC1=Cn2c([nH+]c(CN3CCN(C(=O)Cc4c(O)cccc4)CC3)c2)C=C1	decoy
ClC1=Cn2c([nH+]c(CNC(=O)C(=O)Nc3c(C)ccc(C)c3)c2)C=C1	decoy
ClC1=Cn2c([nH+]c(CNC(=O)CCc3c(C)[nH]nc3C)c2)C=C1	decoy
ClC1=Cn2c([nH+]c(CNC(=O)N3CCN(CC(=O)N4CCCCCC4)CC3)c2)C=C1	decoy
ClC1=Cn2c([nH+]c(CNC(=O)NC[C@H]([NH+]3CCCC3)c3sccc3)c2)C=C1	decoy
ClC1=Cn2c([nH+]c(CNC(=O)Nc3c(-c4sccc4)cccc3)c2)C=C1	decoy
ClC1=Cn2c(nc(C(=O)N[C@@H](C)c3c(C)n(-c4ccccc4)nc3)c2)C=C1	decoy
ClC1=Cn2c(nc(CN3C(=O)[C@](CC)(c4ccc(F)cc4)NC3=O)c2)C=C1	decoy
ClC1=Cn2c(nc(CN3CCN(C(=O)[C@@H]4N(S(=O)(=O)c5ccccc5)CCC4)CC3)c2)C=C1	decoy
ClC1=Cn2c(nc(CNC(=O)c3c(-n4cncc4)ccc(C)c3)c2)C=C1	decoy
ClC1=Cn2c(nc(CNCc3c(-c4oc(C)cc4)[nH]nc3)c2)C=C1	decoy
ClC1=Cn2c(nc(C[NH2+]Cc3c(-c4oc(C)cc4)[nH]nc3)c2)C=C1	decoy
ClC1=N[C@@H](N2CCC(C(=O)NCCC3=C4C(=[NH+]C3)C=CC(F)=C4)CC2)C2=NC=NC2=N1	decoy
ClC1=N[C@@H](N2CCC(C(=O)NCCC3=C4C(=[NH+]C3)C=CC=C4)CC2)C2=NC=NC2=N1	decoy
ClC1=N[C@H](N2CCC(C(=O)NCCC3=C4C(=[NH+]C3)C=CC=C4)CC2)C2=NC=NC2=N1	decoy
ClC1=N[C@H](N2C[C@@H](C(=O)NCCC3=C4C(=[NH+]C3)C=CC=C4)CCC2)C2=NC=NC2=N1	decoy
ClC=1C(=O)N(CC(=O)NN2C(=O)[C@@](CC)(c3ccccc3)NC2=O)C=C(C(F)(F)F)C=1	decoy
ClC=1C(=O)N(c2[nH+]cc(C(F)(F)F)cc2)N=CC=1NCCc1n2c(nn1)C=CC=C2	decoy
ClC=1C(=O)N(c2ccc(S(=O)(=O)Nc3ccc(C(=O)N(C)C)cc3)cc2)N=CC=1Cl	decoy
ClC=1C(=O)N(c2ccc(S(=O)(=O)Nc3ccc(CC)cc3)cc2)N=CC=1Cl	decoy
ClC=1C(=O)N(c2ccccc2)C(=O)C=1Nc1c(C)cc(C)cc1	decoy
ClC=1C2=C(NC(=O)C[NH+]3[C@@H]4CC(C)(C)C[C@](C)(C3)C4)[C@@H](C(=O)OC)[NH+]=C2C=CC=1	decoy
ClC=1C2=[NH+][C@@H](C[NH+]3CCC4([C@@H](OC)[C@H](NC(=O)CSC)c5c4cccc5)CC3)C(C)=C2C=CC=1	decoy
ClC=1c2n(c(SCC(=O)NC(=O)NC34CC5CC(C3)CC(C4)C5)nn2)C=C(Cl)C=1	decoy
ClCCNC(=O)NC[C@H]1OC(=O)N(c2ccc(Cl)cc2)C1	decoy
Cl[C@@H]1N(C)NC(C)=C1CN(C[C@H]1C(c2ccc(F)cc2)=NN=C1)C	decoy
Cl[C@@H]1[C@H](NC(=O)C[NH+]2[C@H](CO)CCCC2)CS(=O)(=O)C1	decoy
Cl[C@H](Cc1c([C@@H]2C(C#N)=C(N)OC3=C2C(=O)CCC3)c(OC)c2OCOc2c1OC)C	decoy
Clc1[nH+]cc2[nH]c(C(=O)NCc3c(OC)cc(OC)cc3)cc2c1	decoy
Clc1[nH+]cc2[nH]c(C(=O)NCc3cc(CC(=O)Nc4ccccc4)ccc3)cc2c1	decoy
Clc1c(-c2[nH]nc(C(=O)OCc3c4OCOCc4cc(Cl)c3)c2)cccc1	decoy
Clc1c(-c2c(C(=O)NC(=S)N3CCN(C(=O)C)CC3)c(C)on2)cccc1	decoy
Clc1c(-c2c(C(=O)NCc3n(-c4cc(F)ccc4)nnn3)c(C)on2)cccc1	decoy
Clc1c(-c2c(C(=O)NCc3noc(-c4ccc(C)cc4)c3)c(C)on2)cccc1	decoy
Clc1c(-c2c(C(=O)NNc3nc(Cl)cc(C#N)c3)c[nH]n2)cccc1	decoy
Clc1c(-c2c(C(=O)N[C@@H](C)c3c(C)nn(C)c3)c(C)on2)cccc1	decoy
Clc1c(-c2c(C(=O)Nc3c(F)ccc(-n4nnnc4)c3)c(C)on2)c(F)ccc1	decoy
Clc1c(-c2c(C(=O)Nc3cnc4n(C(C)C)ncc4c3)c(C)on2)c(F)ccc1	decoy
Clc1c(-c2c(C(=O)Nc3oc(-c4c(F)cc(F)cc4)nn3)c(C)on2)cccc1	decoy
Clc1c(-c2n(CC(=O)Nc3cc4OCCOc4cc3)c3c(n2)cccc3)ccc(Cl)c1	decoy
Clc1c(-c2n(N)c(SCc3n(-c4ccccc4)nnn3)nn2)cc(Cl)cc1	decoy
Clc1c(-c2n(N)c(SCc3nc([O-])c4c(-c5occc5)csc4n3)nn2)cccc1	decoy
Clc1c(-c2n(N)c(SCc3onc(-c4cscc4)n3)nn2)ccc(Cl)c1	decoy
Clc1c(-c2n(N)c(S[C@@H](C)c3oc(-c4sccc4)nn3)nn2)cc(Cl)cc1	decoy
Clc1c(-c2nc(NC(=O)c3nn(c(C)n3)-c3ccc(Cl)cc3)[nH]n2)cccc1	decoy
Clc1c(-c2oc(C(=O)NC(=S)Nc3cc4C(=O)N(C)C(=O)c4cc3)cc2)ccc(Cl)c1	decoy
Clc1c(-c2oc(NC(=O)COc3ccc(C)cc3)nn2)ccc(Cl)c1	decoy
Clc1c(-c2onc(-c3c(C)ncc4c3CCNC4)n2)cc(F)cc1	decoy
Clc1c(-c2sc(/N=C/c3c(O)n(-c4ccc(F)cc4)nc3C)nn2)ccc(Cl)c1	decoy
Clc1c(-n2c(/C=C\3/C(=O)N=C4SC(CCC)=NN4C/3=N)ccc2)cccc1	decoy
Clc1c(-n2c3[nH+]cnc(NCCC[NH+]4CCOCC4)c3c(-c3ccccc3)c2)cccc1	decoy
Clc1c(-n2nc(NC(=O)c3cc(-n4c[nH+]cc4)ccc3)c(C)c2)cccc1	decoy
Clc1c(-n2nc(NC(=O)c3ccc(OC)cc3)cc2)nccc1	decoy
Clc1c(-n2ncc3c(SCC(=O)Nc4cc(NC(=O)C)ccc4)ncnc23)cccc1	decoy
Clc1c(-n2nnc(CNc3n(-c4ccc(C#N)cc4)nc(C)n3)c2)ccc(Cl)c1	decoy
Clc1c(/C(/O)=N/c2c(SCC=3[NH+]=C4C(C)=CC=CN4C(=O)C=3)cccc2)cccc1	decoy
Clc1c(/C(/O)=[NH+]/CCCNC(=O)C2=Nc3c(C(=O)N2)cccc3)ccc(Cl)c1	decoy
Clc1c(/C(/O)=[NH+]/C[C@H]2OCCC2)nn2[C@H](C(F)(F)F)C[C@@H](c3sccc3)Nc12	decoy
Clc1c(/C=C/C(=O)Nc2c(C)cc(Sc3ncccn3)cc2)n2c(n1)C=CC=C2	decoy
Clc1c(/C=C/C(=O)Nc2sccn2)n2c(n1)C=CC=C2	decoy
Clc1c(/C=C\2/C(=O)c3c(c(C[NH+]4CCN(CC)CC4)c(O)cc3)O/2)ccc(Cl)c1	decoy
Clc1c(/C=C\2/C(=O)c3c(c(C[NH+]4CCN(c5c(F)cccc5)CC4)c(O)cc3)O/2)cccc1	decoy
Clc1c(/C=N/N2/C(=N/CC=C)/SC=C2c2cc3NC(=O)COc3cc2)c(F)ccc1	decoy
Clc1c(/C=N/N2C(c3[nH]nc(C)c3)=NNC2=S)c(F)ccc1	decoy
Clc1c(/C=N/N2C(c3[nH]nc(C)c3)=NNC2=S)ccc(Cl)c1	decoy
Clc1c(/C=N/NC(=O)c2ccc(Cl)cc2)cc2c(n1)cccc2	decoy
Clc1c(/C=N/NC(=O)c2cnc(Cl)cc2)c(Cl)ccc1	decoy
Clc1c(/C=N/Nc2n(Cc3cc(C)ccc3)c3C(=O)NC(=O)N(C)c3[nH+]2)c(F)ccc1	decoy
Clc1c(/C=N/c2c(C(=O)Nc3ccccc3)cccc2)cc([N+](=O)[O-])cc1	decoy
Clc1c(/C=N\NC(=O)C(=O)Nc2cc(OC)ccc2)cccc1	decoy
Clc1c(/C=N\NC(=O)C2=NN(Cc3ccccc3)C(=O)c3c2cccc3)ccc(Cl)c1	decoy
Clc1c(/C=N\NC(=O)c2n[nH]c(C)c2)c([O-])c(OCC)cc1Cl	decoy
Clc1c(/N=C(/O/N=C(/N)\[C@H]2Oc3c(OC2)cccc3)\[O-])ccc(Cl)c1	decoy
Clc1c(/N=C(\[O-])/[C@H]2[C@H]([NH2+]C)COC2)c2nsnc2c(Cl)c1	decoy
Clc1c(C(=O)/C=C/c2cc(C)c(O)c(C)c2)n2c(n1)C=CC=C2	decoy
Clc1c(C(=O)/N=C/2\N([C@H](C(=O)NC)C)C=C(C)S\2)cccc1	decoy
Clc1c(C(=O)/N=C\2/N(CC(=O)OC)c3c(S/2)cc(S(=O)(=O)N)cc3)cccc1	decoy
Clc1c(C(=O)C=2[C@H](c3cc(F)ccc3)n3nnnc3NC=2C(=O)OC)ccc(Cl)c1	decoy
Clc1c(C(=O)N2CCOCC2)ccc(NCC=2N=C3SC=CN3C(=O)C=2)c1	decoy

## Sheet: Validation set
SMILES	IC50 (nM)
CCN1C(=O)C2=C(C(=CS2)C3=CN=C(C=C3)N4CCOCC4)N=C1NC5CCCC5	1
CN1C2=C(C(=N1)C3CCCCC3)C(=O)NC(=N2)C4=C(C=C(C=C4)N)OC	1.3
CCN1C(=O)C2=C(C(=CS2)C3CCN(C3)C(=O)C4=C(C=CC=N4)C)N=C1NC(C)C	1.4
CCN1C(=O)C2=C(C(=CS2)C3CCN(C3)C(=O)C4=CC=CC=C4)N=C1NC(C)C	1.5
CC1=NN(C2=C1C=C(S2)C(=O)NC3=CN=C(C=C3)N4CCNC4=O)C5CCCCC5	2
CCN1C(=O)C2=C(C(=CS2)C3=CN=CC=C3)N=C1NC4CCCC4	2
CCN1C(=O)C2=C(C(=CS2)C3=CC=C(C=C3)CN4CCOCC4)N=C1NC5CCCC5	2.3
CCN1C(=O)C2=C(C(=CS2)C3CCN(C3)C(=O)C4=CC=CC=N4)N=C1NC(C)C	2.7
CC1=NN(C2=C1C=C(S2)C(=O)NC3CCC(CC3)N4CCC(CC4)NC)C5CCCCC5	3.1
CCN1C(=O)C2=C(C(=CS2)C3CCN(C3)C(=O)C4=CC=CC(=N4)C)N=C1NC(C)C	3.3
CC1=NN(C2=C1C=C(S2)C(=O)NC3CCC(CC3)N4CCN(CC4)C(=O)C)C5CCCCC5	3.5
CC1=NC2=C(C=CC(=C2)C3=NN(C(=NC4CCCCC4)S3)C)C(=N1)N	3.9
CC1=NN(C2=C1C=C(S2)C(=O)NC3CCC(CC3)N4C(=O)CN(C4=O)C)C5CCCCC5	4
COC1=C(C=CC(=C1)N2CCCNCC2)C3=NC4=C(C(=NS4)C5CCCCC5)C(=O)N3	4
CCN1C(=O)C2=C(C(=CS2)C#CC3=CN=CC=C3)N=C1NC4CCCC4	4.2
CCN1C(=O)C2=C(C(=CS2)C3=CN=CC=C3)N=C1NC(C)C	4.4
CC1=NN(C2=C1C=C(S2)C(=O)NC3=CC(=C(C=C3)N4CCC(CC4)O)C#N)C5CCCCC5	4.5
CCN1C(=O)C2=C(C(=CS2)C3=CC(=NC=C3)OC)N=C1NC(C)C	4.6
CCN1C(=O)C2=C(C(=CS2)C3=CC=C(C=C3)C(=O)OC)N=C1NC4CCCC4	4.9
CC1=NN(C2=C1C=C(S2)C(=O)NC3=CC=C(C=C3)N4CCNC(=O)C4)C5CCCCC5	5
CCN1C(=O)C2=C(C(=CS2)C3=CC(=CC=C3)C(=O)OC)N=C1NC4CCCC4	5
CCN1C(=O)C2=C(C(=CS2)C3=CN=CC=C3)N=C1NC(C)C	5.1
CCN1C(=O)C2=C(C(=CS2)C3=CC=CC=C3)N=C1NC4CCCC4	5.6
CC1=NN(C2=C1C=C(S2)C(=O)NC3=CC=C(C=C3)N4C(=O)CN(C4=O)C)C5CCCCC5	6.1
CCN1C(=O)C2=C(C(=CS2)C3=C(N=C(S3)C)C)N=C1NC(C)C	6.4
CC1=NN(C2=C1C=C(S2)C(=O)NC3CCC(CC3)N4CCNCC4)C5CCCCC5	6.5
CC1=NN(C2=C1C=C(S2)C(=O)NC3CCC(CC3)CN4C(=O)CNC4=O)C5CCCCC5	6.5
CC1=NN(C2=C1C=C(S2)C(=O)NC3CCC(CC3)N4CCC(CC4)N)C5CCCCC5	6.8
CCN1C(=O)C2=C(C(=CS2)C3CCN(CC3)C4=CC=CC=N4)N=C1NC(C)C	6.8
COC1=C(C=CC(=C1)N2CCCC(CC2)O)C3=NC4=C(C(=NS4)C5CCCCC5)C(=O)N3	7
CC1=NN(C2=C1C=C(S2)C(=O)NC3=CC(=C(C=C3)N4CCC(CC4)O)C(=O)O)C5CCCCC5	7.2
CCN1C(=O)C2=C(C(=CS2)CCC3=CN=CC=C3)N=C1NC4CCCC4	7.3
CCN1C(=O)C2=C(C(=CS2)C3=CN=CN=C3)N=C1NC(C)C	7.6
CC1=NN(C2=C1C=C(S2)C(=O)NC3CCC(CC3)C(=O)NC)C4CCCCC4	7.8
CC1=NN(C2=C1C=C(S2)C(=O)NC3CCC(CC3)C(=O)NC4CC4)C5CCCCC5	7.8
CC1=NN(C2=C1C=C(S2)C(=O)NC3=CC=C(C=C3)N4CCN(CC4)C)C5CCCCCC5	8
COC1=C(C=CC(=C1)N2CCC(CC2)N)C3=NC4=C(C(=NS4)C5CCCCC5)C(=O)N3	8
CCN1C(=O)C2=C(C(=CS2)C3CCN(C3)C(=O)CC(C)C)N=C1NC(C)C	8.1
CCN1C(=O)C2=C(C(=CS2)C3CCN(C3)C(=O)C(C)C)N=C1NC(C)C	8.4
CC1=NN(C2=C1C=C(S2)C(=O)NC3CCC(CC3)N4CCC(CC4)N(C)C)C5CCCCC5	8.6
CC1=NN(C2=C1C=C(S2)C(=O)NC3=CN=C(C=C3)N4CCC(CC4)O)C5CCCCC5	8.7
CC1=NN(C2=C1C=C(S2)C(=O)NC3=CC(=C(C=C3)N4CCCN(CC4)C)F)C5CCCCC5	8.9
CC1=NN(C2=C1C=C(S2)C(=O)NC3CCC(CC3)N4CCNC4=O)C5CCCCC5	8.9
CC1=NN(C2=C1C=C(S2)C(=O)NC3=CC=C(C=C3)N4CCN(CC4)C)C5CCCCC5	9
CC1=NN(C2=C1C=C(S2)C(=O)NC3CCC(CC3)N4CCOCC4)C5CCCCC5	9
COC1=C(C=CC(=C1)N2CCNCC2)C3=NC4=C(C(=NS4)C5CCCCC5)C(=O)N3	9
CC1=NN(C2=C1C=C(S2)C(=O)NC3CCC(CC3)N4CCCS4(=O)=O)C5CCCCC5	9.9
CC1=NN(C2=C1C=C(S2)C(=O)NC3=CC=C(C=C3)N4CCNCC4)C5CCCCC5	10
CC1=NN(C2=C1C=C(S2)C(=O)NC3=CC(=CC=C3)S(=O)(=O)NC)C4CCCCC4	10
CC1=NN(C2=C1C=C(S2)C(=O)NC3=CC(=C(C=C3)N4CCN(CC4)C)F)C5CCCCC5	10
CC1=NN(C2=C1C=C(S2)C(=O)NC3CCC(CC3)N4CCC(CC4)N(C)C(=O)C)C5CCCCC5	10
C1=CC(=C(C(=C1)Cl)CN2C=C(C(=O)C3=C2C=CC(=O)N3)C(=O)NC4=CC=C(C=C4)C(=O)N)F	10
C1CCC2(CC1)C3=C(C(=CC(=C3)C4=CC=CC=C4)Cl)NC(=O)N2	10
C1CCC2(CC1)C3=C(C=CC(=C3NC(=O)N2)Cl)Cl	10
CC1=C(C=CC(=C1)NC(=O)C2=CC3=C(S2)N(N=C3C)C4CCCCC4)N5CCC(CC5)O	11
COC1=C(C=CC(=C1)N2CCC(CC2)O)C3=NC4=C(C(=NS4)C5CCCCC5)C(=O)N3	11
CC1=NN(C2=C1C=C(S2)C(=O)NC3=CC=C(C=C3)N4CCN(CC4)C(=O)C)C5CCCCC5	12
CS(=O)(=O)C1=CC=C(C=C1)NC(=O)C2=CN(C3=C(C2=O)NC(=O)C=C3)CC4=C(C=CC=C4Cl)F	12
CCOC1=C(C=CC(=C1)N2CCC(CC2)N)C3=NC4=C(C(=NS4)C5CCCCC5)C(=O)N3	12
CC(=O)N1CCCN(CC1)C2=CC(=C(C=C2)C3=NC4=C(C(=NS4)C5CCCCC5)C(=O)N3)OC	12
CCN1C(=O)C2=C(C(=CS2)N3CCN(CC3=O)C(=O)OC(C)(C)C)N=C1NC4CCCC4	12
CCN1C(=O)C2=C(C(=CS2)C3=CC=CO3)N=C1NC(C)C	12
C[C@@H]1CN(C[C@@H](O1)C)C2CCC(CC2)NC(=O)C3=CC4=C(S3)N(N=C4C)C5CCCCC5	13
CC1=NN(C2=C1C=C(S2)C(=O)NC3CC[C@H](C3)C(=O)N(C)C)C4CCCCC4	13
CC1=NN(C2=C1C=C(S2)C(=O)NC3=CN=C(C=C3)C(=O)NCCO)C4CCCCC4	13
C1COCCN1C2=CC=C(C=C2)NC(=O)C3=CN(C4=C(C3=O)NC(=O)C=C4)CC5=C(C=CC=C5Cl)F	13
CC1=NN(C2=C1C=C(S2)C(=O)NC3=CC=C(C=C3)C(=O)N(C)C)C4CCCCC4	14
CC1=NN(C2=C1C=C(S2)C(=O)NC3=CC=C(C=C3)C4CCN(CC4)C)C5CCCCC5	14
CC1=NN(C2=C1C=C(S2)C(=O)NC3=CC(=C(C=C3)N4CCC(CC4)NC)F)C5CCCCC5	14
CC1=NN(C2=C1C=C(S2)C(=O)NC3CCC(CC3)N4C(=O)CCC4=O)C5CCCCC5	14
COC1=C(C=CC(=C1)N)C2=NC3=C(C(=NS3)C4=C(C=CC=C4Cl)F)C(=O)N2	14
COC1=C(C=CC(=C1)N)C2=NC3=C(C(=NS3)C4CCCCC4)C(=O)N2	14
CC1=NN(C2=C1C=C(S2)C(=O)NC3=CN=C(C=C3)N4CCN(CC4)C)C5CCCCC5	15
CC1=NN(C2=C1C=C(S2)C(=O)NC3CCC(CC3)N4CCCN(CC4)C)C5CCCCC5	15
CC1=NN(C2=C1C=C(S2)C(=O)NC3CCC(CC3)C(=O)N4CCC(CC4)O)C5CCCCC5	15
CC1=NN(C2=C1C=C(S2)C(=O)NC3CC[C@@H](C3)CN4C(=O)CNC4=O)C5CCCCC5	15
CC1=NN(C2=C1C=C(S2)C(=O)NC3CCC(CC3)N4CCOC4=O)C5CCCCC5	15
COC1=C(C=CC(=C1)N2CCNC(=O)C2)C3=NC4=C(C(=NS4)C5CCCCC5)C(=O)N3	15
CCN1C(=O)C2=C(C(=CS2)C3CCN(C3)C(=O)C)N=C1NC(C)C	15
CC1=NN(C2=C1C=C(S2)C(=O)NC3CCC(CC3)N4CCN(CC4)C)C5CCCCC5	16
CC1=NN(C2=C1C=C(S2)C(=O)NC3=CC=C(C=C3)CCN(C)C)C4CCCCC4	16
COC1=C(C=CC(=C1)N2CCC(CC2)CO)C3=NC4=C(C(=NS4)C5CCCCC5)C(=O)N3	16
CC(=O)N1CCN(CC1)C2=CC(=C(C=C2)C3=NC4=C(C(=NS4)C5CCCCC5)C(=O)N3)OC	16
CC1=NN(C2=C1C=C(S2)C(=O)NC3=CC=C(C=C3)N4CCN(CC4)C)C5CCCCC5	17
CC1=NN(C2=C1C=C(S2)C(=O)NC3CCN(CC3)C(=O)N(C)C)C4CCCCC4	17
CC1=NN(C2=C1C=C(S2)C(=O)NC3CCC(CC3)N4CCN(C4=O)C)C5CCCCC5	17
CC1=NN(C2=C1C=C(S2)C(=O)NC3=C(C(=C(C=C3)N4CCC(CC4)O)F)F)C5CCCCC5	17
CC1=NN(C2=C1C=C(S2)C(=O)NC3CCC(CC3)N4CCN(CC4=O)C)C5CCCCC5	17
CC(=O)NC1=CC=C(C=C1)NC(=O)C2=CN(C3=C(C2=O)NC(=O)C=C3)CC4=C(C=CC=C4Cl)F	17
CNC(=O)NC1=CC(=C(C=C1)C2=NC3=C(C(=NS3)C4CCCCC4)C(=O)N2)OC	17
CC1=NN(C2=C1C=C(S2)C(=O)NC3=CC=C(C=C3)CCN4CCOCC4)C5CCCCC5	18
CC1=NN(C2=C1C=C(S2)C(=O)NC3CCC(CC3)C(=O)N(C)CCO)C4CCCCC4	18
CNC(=O)C1=CC=C(C=C1)NC(=O)C2=CN(C3=C(C2=O)NC(=O)C=C3)CC4=C(C=CC=C4Cl)F	18
COC1=CC(=CC(=C1OC)OC)NC(=O)C2=CN(C3=C(C2=O)NC(=O)C=C3)CC4=C(C=CC=C4F)F	18
CC(=O)C1=CC=C(C=C1)NC(=O)C2=CN(C3=C(C2=O)NC(=O)C=C3)CC4=C(C=CC=C4Cl)F	18
COC1=C(C=CC(=C1)N2CC(C2)O)C3=NC4=C(C(=NS4)C5CCCCC5)C(=O)N3	18
CNC(=O)C1CCN(CC1)C2=CC(=C(C=C2)C3=NC4=C(C(=NS4)C5CCCCC5)C(=O)N3)OC	18
CC1=NN(C2=C1C=C(S2)C(=O)NC3=CC4=C(C=C3)N(CC4)C(=O)C)C5CCCCC5	19
CC1=NN(C2=C1C=C(S2)C(=O)NC3CCC(CC3)N4CCN(CC4)C(=O)C)C5CCOCC5	19
C[C@@H]1CN(C[C@@H](O1)C)C2CCC(CC2)NC(=O)C3=CC4=C(S3)N(N=C4C)C5CCOCC5	19
CCN1C(=O)C2=C(C(=CS2)C#CCN3CCOCC3)N=C1NC4CCCC4	19
CC1=NN(C2=C1C=C(S2)C(=O)NC3=CC=C(C=C3)OCC(=O)N4CCN(CC4)C)C5CCCCC5	20
CC1=NN(C2=C1C=C(S2)C(=O)NC3=CC=C(C=C3)OCC(=O)N(C)C)C4CCCCC4	20
CC1=NN(C2=C1C=C(S2)C(=O)NC3=CC=C(C=C3)N4CCC(CC4)O)C5CCCCC5	20
CC1=NN(C2=C1C=C(S2)C(=O)NC3=CC(=C(C=C3)N4CCC(CC4)NC)Cl)C5CCCCC5	20
CC1=NN(C2=C1C=C(S2)C(=O)NC3CCC(CC3)N4CCC(CC4)O)C5CCCCC5	20
CC1=NN(C2=C1C=C(S2)C(=O)NC3CCC(CC3)C(=O)N4CCOCC4)C5CCCCC5	20
CC1=NN(C2=C1C=C(S2)C(=O)NCC(C)(C)CN3C(=O)CNC3=O)C4CCCCC4	20
C1=CC(=C(C(=C1)F)CN2C=C(C(=O)C3=C2C=CC(=O)N3)C(=O)NC4=CC=C(C=C4)C(=O)NCC5=CC=...	20
C1=CC(=C(C(=C1)Cl)CN2C=C(C(=O)C3=C2C=CC(=O)N3)C(=O)NC4=CC=C(C=C4)S(=O)(=O)N)F	20
CCNS(=O)(=O)C1=C(C=CC(=C1)C2=NN(C(=NC3CCCCC3)S2)C)Cl	20
CN1C(=NC2CCCCC2)SC(=N1)C3=CC4=C(C=C3)C(=NC=N4)N	20
CCN1C(=O)C2=C(C(=CS2)C3CCN(CC3)C(=O)C)N=C1NC(C)C	20
CC1=NN(C2=C1C=C(S2)C(=O)NC3=CC=C(C=C3)N4CCC(CC4)O)C5CCCCC5	21
CC1=NN(C2=C1C=C(S2)C(=O)NC3=CC=C(C=C3)C4CCNCC4)C5CCCCC5	22
CC1=NN(C2=C1C=C(S2)C(=O)NC3CCC(CC3)N4CCC(CC4)OC)C5CCCCC5	22
CC1=NN(C2=C1C=C(S2)C(=O)NC3CCC(CC3)N4CCCNCC4)C5CCCCC5	22
CC1=NN(C2=C1C=C(S2)C(=O)NC3=CN=C(C=C3)C(=O)NCCN(C)C)C4CCCCC4	22
CC1=NN(C2=C1C=C(S2)C(=O)NC3CCC(CC3)N4CCN(CC4)S(=O)(=O)C)C5CCOCC5	22
C1COCCN1C2=CC=C(C=C2)NC(=O)C3=CN(C4=C(C3=O)NC(=O)C=C4)CC5=C(C=CC=C5F)F	22
CC1=NN(C2=C1C=C(S2)C(=O)NC3=CC=C(C=C3)OCC(=O)NC)C4CCCCC4	23
CC1=NN(C2=C1C=C(S2)C(=O)NC3CC[C@@H](C3)C(=O)N(C)C)C4CCCCC4	23
COC1=C(C=CC(=C1)N2CC[C@@H](C2)N)C3=NC4=C(C(=NS4)C5CCCCC5)C(=O)N3	23
CC1=NN(C2=C1C=C(S2)C(=O)NC3CCC(CC3)C(=O)N4CCN(CC4)C)C5CCCCC5	24
CC1=NN(C2=C1C=C(S2)C(=O)NC3CCC(CC3)N4CCOCC4)C5CCOCC5	24
CC(=O)NC1=CC=C(C=C1)NC(=O)C2=CN(C3=C(C2=O)NC(=O)C=C3)CC4=C(C=CC=C4F)F	24
CC1=NN(C2=C1C=C(S2)C(=O)NC3=CC=C(C=C3)CC(=O)NC)C4CCCCC4	25
CC1=NN(C2=C1C=C(S2)C(=O)NC3CCC(CC3)C(=O)N(C)C)C4CCCCC4	25
CC1=NN(C2=C1C=C(S2)C(=O)NC3=CN=C(C=C3)C(=O)NC4CCC(CC4)O)C5CCCCC5	25
C1=CC(=C(C(=C1)F)CN2C=C(C(=O)C3=C2C=CC(=O)N3)C(=O)NC4=CC=C(C=C4)S(=O)(=O)NC5=...	25
COC1=C(C=CC(=C1)C2=CNN=C2)C3=NC4=C(C(=NS4)C5CCCCC5)C(=O)N3	25
CC1=NN(C2=C1C=C(S2)C(=O)NC3=CC=C(C=C3)N4CCC(CC4)O)C5CCCCC5	26
CC1=NN(C2=C1C=C(S2)C(=O)NC3=CC(=C(C=C3)NC(=O)C)OC)C4CCCCC4	27
CS(=O)(=O)C1=CC=C(C=C1)NC(=O)C2=CN(C3=C(C2=O)NC(=O)C=C3)CC4=C(C=CC=C4F)F	27
CC1=NN(C2=C1C=C(S2)C(=O)NC3=CC=C(C=C3)C(=O)NCCOC)C4CCCCC4	28
CC1=NN(C2=C1C=C(S2)C(=O)NC3=CN=C(C=C3)N4CCNC4=O)C5CCOCC5	28
CC1=NN(C2=C1C=C(S2)C(=O)NC3=CC=C(C=C3)N4CC[C@H](C4)O)C5CCCCC5	28
CC1=NN(C2=C1C=C(S2)C(=O)NC3=CC=C(C=C3)N4CCNC(=O)C4)C5CCOCC5	28
CC[C@H](CN1C(=O)CNC1=O)NC(=O)C2=CC3=C(S2)N(N=C3C)C4CCCCC4	29
CC1=NN(C2=C1C=C(S2)C(=O)NC3CCC(CC3)N4CCN(C(=O)C4)C)C5CCOCC5	29
CNC(=O)C1=CC=C(C=C1)NC(=O)C2=CN(C3=C(C2=O)NC(=O)C=C3)CC4=C(C=CC=C4F)F	29
CC(=O)C1=CC=C(C=C1)NC(=O)C2=CN(C3=C(C2=O)NC(=O)C=C3)CC4=C(C=CC=C4F)F	29
CC1=NN(C2=C1C=C(S2)C(=O)NC3=CC=C(C=C3)C(=O)NCCO)C4CCCCC4	30
CC1=NN(C2=C1C=C(S2)C(=O)NC3=CC=C(C=C3)NC(=O)COC)C4CCCCC4	30
CC1=NN(C2=C1C=C(S2)C(=O)NC3=CN=C(C=C3)CN4CCC(CC4)O)C5CCCCC5	30
CCN1CCN(CC1=O)C2CCC(CC2)NC(=O)C3=CC4=C(S3)N(N=C4C)C5CCOCC5	30
CN1C(=NC2CCCCC2)SC(=N1)C3=CC=C(C=C3)C(=O)NCCN4CCOCC4	30
COC1=C(C=CC(=C1)N)C2=NC3=C(C(=NS3)C4=C(C=CC=C4F)F)C(=O)N2	30
CCN1C(=O)C2=C(C(=CS2)C=C)N=C1NC3CCCC3	30
COC1=C(C=CC(=C1)N2CCCNCC2)C3=NC4=C(C(=NO4)C5CCCCC5)C(=O)N3	31
CC1=NN(C2=C1C=C(S2)C(=O)NC3=CN=C(C=C3)NC(=O)C)C4CCCCC4	32
CC1=NN(C2=C1C=C(S2)C(=O)NCCN3C(=O)CN(C3=O)C)C4CCCCC4	32
CC1=NN(C2=C1C=C(S2)C(=O)NC3=CN=C(C=C3)CO)C4CCCCC4	32
C1=CC(=C(C(=C1)Cl)CN2C=C(C(=O)C3=C2C=CC(=O)N3)C(=O)NC4=CC=C(C=C4)S(=O)(=O)NC5...	32
CC1=NN(C2=C1C=C(S2)C(=O)NC3=CC=C(C=C3)C(=O)NC)C4CCCCC4	33
CC1=NN(C2=C1C=C(S2)C(=O)NC3=CC=C(C=C3)C(=O)C)C4CCCCC4	33
CC1=NN(C2=C1C=C(S2)C(=O)NC3=CC=C(C=C3)CN4C(=O)CN(C4=O)C)C5CCCCC5	33
COC1=CC(=CC(=C1OC)OC)NC(=O)C2=CN(C3=C(C2=O)NC(=O)C=C3)CC4=C(C=CC=C4Cl)F	33
CC1=NN(C2=C1C=C(S2)C(=O)NC3=CC=C(C=C3)N4CCOCC4)C5CCCCC5	34
CC1=NN(C2=C1C=C(S2)C(=O)N[C@H](C)CN3C(=O)CNC3=O)C4CCCCC4	34
COC1=C(C=C(C=C1)NC(=O)C2=CN(C3=C(C2=O)NC(=O)C=C3)CC4=C(C=CC=C4Cl)F)Cl	34
C1=CC(=C(C(=C1)F)CN2C=C(C(=O)C3=C2C=CC(=O)N3)C(=O)NC4=CC=C(C=C4)S(=O)(=O)N)F	34
CC1=NN(C2=C1C=C(S2)C(=O)NC3=CC(=C(C=C3)N4CCC(CC4)O)F)C5CCCCC5	35
CC1=NN(C2=C1C=C(S2)C(=O)NC3=CN=C(C=C3)CN4CCN(CC4)C(=O)C)C5CCCCC5	35
CCOC1=C(C=CC(=C1)O[C@@H]2CCNC2)C3=NC4=C(C(=NS4)C5CCCCC5)C(=O)N3	35
CNC(=O)[C@H]1C[C@@H]1C2=CC(=C(C=C2)C3=NC4=C(C(=NS4)C5CCCCC5)C(=O)N3)OC	35
CC1=NN(C2=C1C=C(S2)C(=O)NC3=CC4=C(C=C3)N(CC4)C(=O)C5CC5)C6CCCCC6	36
CC1=NN(C2=C1C=C(S2)C(=O)NC3=CC=C(C=C3)NC(=O)C)C4CCCCC4	37
CC1=NN(C2=C1C=C(S2)C(=O)NC3CCC(CC3)N4CCCN(CC4)C(=O)C)C5CCCCC5	37
CC1=NN(C2=C1C=C(S2)C(=O)NC3=CC=C(C=C3)N4C(=O)CN(C4=O)C)C5CCOCC5	37
CNC(=O)[C@@H]1C[C@H]1C2=CC(=C(C=C2)C3=NC4=C(C(=NS4)C5CCCCC5)C(=O)N3)OC	38
CN(C)C1=CC=C(C=C1)NC(=O)C2=CN(C3=C(C2=O)NC(=O)C=C3)CC4=C(C=CC=C4Cl)F	39
COC1=C(C=CC(=C1)N)C2=NC3=C(C(=NS3)C4=CC=CC=C4F)C(=O)N2	39
CCN1C(=O)C2=C(C(=CS2)CCCN3CCOCC3)N=C1NC4CCCC4	39
CC1=NN(C2=C1C=C(S2)C(=O)NC3=CC=C(C=C3)S(=O)(=O)N4CCN(CC4)C)C5CCCCC5	40
CC1=NN(C2=C1C=C(S2)C(=O)NC3=CC(=C(C=C3)NC(=O)C)OC)C4CCCCCC4	40
CN1CCN(CC1)C(=O)C2=CC=CC(=C2)C3=CC4=C(C(=C3)Cl)NC(=O)NC45CCCCC5	40
CC1=NN(C2=C1C=C(S2)C(=O)NC3=CC(=C(C=C3)N4CCC(CC4)O)F)C5CCCCC5	41
CC1=NN(C2=C1C=C(S2)C(=O)NC3CCN(CC3)S(=O)(=O)N(C)C)C4CCCCC4	41
CCC1=CSC2=C1N=C(N(C2=O)CC)NC3CCCC3	42
CC1=NN(C2=C1C=C(S2)C(=O)NC3=CN=C(C=C3)CN4CCOCC4)C5CCCCC5	43
CC1=NN(C2=C1C=C(S2)C(=O)NC3=CC4=C(C=C3)NC(=O)C4)C5CCCCC5	44
CC1=NN(C2=C1C=C(S2)C(=O)NC3=CN=C(C=C3)C(=O)N4CCC(CC4)O)C5CCCCC5	44
C1=CC(=CC(=C1)NC(=O)C2=CN(C3=C(C2=O)NC(=O)C=C3)CC4=C(C=CC=C4Cl)F)C(=O)N	44
CC1=NN(C2=C1C=C(S2)C(=O)NC3=CC(=C(C=C3)C(=O)NCCO)OC)C4CCCCC4	45
CCN1C(=O)C2=C(C(=CS2)C#C)N=C1NC3CCCC3	45
CCN(CC)C1=CC=C(C=C1)NC(=O)C2=CN(C3=C(C2=O)NC(=O)C=C3)CC4=C(C=CC=C4F)F	46
COC1=C(C=CC(=C1)NCCN)C2=NC3=C(C(=NS3)C4CCCCC4)C(=O)N2	46
COC1=C(C=CC(=C1)N)C2=NC3=C(C(=NS3)C4=C(C=C(C=C4)F)F)C(=O)N2	46
CNC(=O)/C=C/C1=CC(=C(C=C1)C2=NC3=C(C(=NS3)C4CCCCC4)C(=O)N2)OC	47
CC1=NN(C2=C1C=C(S2)C(=O)NC3CCC(CC3)N(C)CCOC)C4CCCCC4	48
CC1=NN(C2=C1C=C(S2)C(=O)NC3=CC(=C(C=C3)N4CCC(CC4)O)F)C5CCCCC5	49
C1=CC(=C(C(=C1)F)CN2C=C(C(=O)C3=C2C=CC(=O)N3)C(=O)NC4=CC=C(C=C4)C(=O)N)F	49
CCNC(=O)C1=CC=C(C=C1)NC(=O)C2=CC3=C(S2)N(N=C3C)C4CCCCC4	50
CC1=NN(C2=C1C=C(S2)C(=O)NC3=CC=C(C=C3)C(=O)O)C4CCCCC4	50
CC1=NN(C2=C1C=C(S2)C(=O)NC3=CC=C(C=C3)C(=O)NC(C)C)C4CCCCC4	50
CC1=NN(C2=C1C=C(S2)C(=O)NC3CCC(CC3)O)C4CCCCC4	50
CC1=NN(C2=C1C=C(S2)C(=O)NC3CCC(CC3)CO)C4CCCCC4	50
CC1=NN(C2=C1C=C(S2)C(=O)NC3CCC(CC3)N4CCC(CC4)C(=O)N(C)C)C5CCOCC5	50
CC1=NN(C2=C1C=C(S2)C(=O)NCCN3CCN(C(=O)C3=O)C)C4CCCCC4	51
CC1=NN(C2=C1C=C(S2)C(=O)NC3CCN(C3)C(=O)N(C)C)C4CCCCC4	51
CCOC(=O)NC1=CC=C(C=C1)NC(=O)C2=CC3=C(S2)N(N=C3C)C4CCCCC4	53
CC1=NN(C2=C1C=C(S2)C(=O)NC3CCN(CC3)C4CCOCC4)C5CCCCC5	53
CC1=NN(C2=C1C=C(S2)C(=O)NC3=CC(=C(C=C3)N4CC[C@H](C4)O)F)C5CCCCC5	54
CC1=NN(C2=C1C=C(S2)C(=O)N[C@H]3C[C@@H]3CO)C4CCCCC4	54
CC1=NN(C2=C1C=C(S2)C(=O)NC3=CC=C(C=C3)NC=O)C4CCCCC4	55
CC1=NN(C2=C1C=C(S2)C(=O)NC3=CC(=C(C=C3)N4CCN(CC4)C)Cl)C5CCCCC5	55
CC1=NN(C2=C1C=C(S2)C(=O)NC3=CC=C(C=C3)CN4CCOCC4)C5CCCCC5	56
CC1=NN(C2=C1C=C(S2)C(=O)NC3CC[C@@H](C3)C(=O)O)C4CCCCC4	56
CC1=NN(C2=C1C=C(S2)C(=O)NC3=CN=C(C=C3)C(=O)N4CCN(CC4)C)C5CCCCC5	56
CC1=NN(C2=C1C=C(S2)C(=O)NC3CCC(CC3)CN4CCN(CC4)C(=O)C)C5CCOCC5	57
CC1=NN(C2=C1C=C(S2)C(=O)NC3=CC=C(C=C3)NC(=O)C)C4CCCCCC4	58
CC1=NN(C2=C1C=C(S2)C(=O)NC3=CN=C(C=C3)C(=O)NC)C4CCCCC4	58
CS(=O)(=O)C1=CC=CC(=C1)NC(=O)C2=CN(C3=C(C2=O)NC(=O)C=C3)CC4=C(C=CC=C4Cl)F	59
CC1=NN(C2=C1C=C(S2)C(=O)NC3=CC=C(C=C3)S(=O)(=O)N4CCN(CC4)CCO)C5CCCCC5	60
CC1=NN(C2=C1C=C(S2)C(=O)NC3CCC(CC3)NC(=O)C)C4CCCCC4	60
CC1=NN(C2=C1C=C(S2)C(=O)NCCN3CCN(C3=O)C)C4CCCCC4	60
CCN(CC)C1=CC=C(C=C1)NC(=O)C2=CN(C3=C(C2=O)NC(=O)C=C3)CC4=C(C=CC=C4Cl)F	60
CN1C(=NC2CCCCC2)SC(=N1)C3=CC=C(C=C3)C(=O)N	60
CC(=O)NC1=CC=C(C=C1)C2=NN(C(=NC3CCCCC3)S2)C	60
CN1C(=NC2CCCCC2)SC(=N1)C3=CC(=C(C(=C3)O)OC)O	60
CN1C(=NC2CCCCC2)SC(=N1)C3=CC(=C(C=C3)Cl)S(=O)(=O)N	60
CN1C(=NC2CCCCC2)SC(=N1)C3=CC=C(C=C3)C(=O)NCCN(C)C	60
C1CCC2(CC1)C3=C(C(=CC=C3)Br)NC(=O)N2	60
C1CCCC2(CC1)C3=C(C(=CC=C3)Br)NC(=O)N2	60
CC1=NN(C2=C1C=C(S2)C(=O)NC3CCC(CC3)N4CCNC(=O)C4)C5CCOCC5	63
CC1=NN(C2=C1C=C(S2)C(=O)NC3=CC4=C(C=C3)N(C=C4)C(=O)C)C5CCCCC5	65
CC1=NN(C2=C1C=C(S2)C(=O)NC3=CC(=C(C=C3)C(=O)N4CCC(CC4)O)OC)C5CCCCC5	65
CC1=NN(C2=C1C=C(S2)C(=O)NCCN3C(=O)CNC3=O)C4CCCCC4	66
CN(C)C1=CC=C(C=C1)NC(=O)C2=CN(C3=C(C2=O)NC(=O)C=C3)CC4=C(C=CC=C4F)F	66
COC1=C(C=CC(=C1)N2CCN(CC2)S(=O)(=O)C)C3=NC4=C(C(=NS4)C5CCCCC5)C(=O)N3	66
CC1=NN(C2=C1C=C(S2)C(=O)NCCN3CC(=O)N(C3=O)C)C4CCCCC4	67
CCN1C(=O)C2=C(C(=CS2)C#N)N=C1NC3CCCC3	67
CC1=NN(C2=C1C=C(S2)C(=O)NC3CC[C@@H](C3)CO)C4CCCCC4	68
CC1=NN(C2=C1C=C(S2)C(=O)NC3=CC(=C(C=C3)N4CCC(CC4)O)Cl)C5CCCCC5	70
CC1=NN(C2=C1C=C(S2)C(=O)NC3=CC=C(C=C3)S(=O)(=O)N4CCC(CC4)O)C5CCCCC5	70
CC1=NN(C2=C1C=C(S2)C(=O)N[C@@H]3CCN(C3)C(=O)N(C)C)C4CCCCC4	71
CC1=NN(C2=C1C=C(S2)C(=O)NC3CCC(CC3)CN4CCOCC4)C5CCOCC5	71
C1=CC(=C(C(=C1)F)CN2C=C(C(=O)C3=C2C=CC(=O)N3)C(=O)NC4=CC=C(C=C4)OC(F)F)F	71
CC1=NN(C2=C1C=C(S2)C(=O)NC3CCC(CC3)N4CCC(CC4)CO)C5CCOCC5	72
CC1=NN(C2=C1C=C(S2)C(=O)NC3=CN=C(C=C3)C(=O)N4CCCN(CC4)C)C5CCCCC5	74
CCOC(=O)C1=CC=C(C=C1)NC(=O)C2=CC3=C(S2)N(N=C3C)C4CCCCC4	75
CC1=NN(C2=C1C=C(S2)C(=O)NC3=CC=C(C=C3)C(=O)NC(C)(C)C)C4CCCCC4	75
CC1=NN(C2=C1C=C(S2)C(=O)NC3=CC(=CC=C3)S(=O)(=O)N4CCN(CC4)C)C5CCCCC5	75
CC1=NN(C2=C1C=C(S2)C(=O)NC3=CC(=C(C=C3)N(C)CCO)F)C4CCCCC4	75
CC1=NN(C2=C1C=C(S2)C(=O)NC3CCC(CC3)C#N)C4CCCCC4	77
CC1=NN(C2=C1C=C(S2)C(=O)NC3CCC(CC3)C(=O)N(C)C)C4CCOCC4	78
CC1=NN(C2=C1C=C(S2)C(=O)NC3=CC(=C(C=C3)N4CCN(CC4)C)F)C5CCOCC5	79
CC1=NN(C2=C1C=C(S2)C(=O)NC3=CC4=C(C=C3)N(CC4)S(=O)(=O)C)C5CCCCC5	80
CN1C(=NC2=CC=CC(=C2)C3=NNN=N3)SC(=N1)C4=CC=C(C=C4)Cl	80
CN1C(=NC2CCCCC2)SC(=N1)C3=CC(=C(C=C3)C(=O)N)N	80
COC1=C(C=CC(=C1)N)C2=NC3=C(C(=NS3)C4=CC=CC=C4Cl)C(=O)N2	80
CC1=NN(C2=C1C=C(S2)C(=O)NC3=CC(=CC=C3)S(=O)(=O)N4CCC(CC4)O)C5CCCCC5	81
CNC1=CC=C(C=C1)NC(=O)C2=CN(C3=C(C2=O)NC(=O)C=C3)CC4=C(C=CC=C4F)F	82
CC1=NN(C2=C1C=C(S2)C(=O)NC3=CC4=C(C=C3)N(CC4)C(=O)C(C)C)C5CCCCC5	83
CCC(=O)N1CCC2=C1C=CC(=C2)NC(=O)C3=CC4=C(S3)N(N=C4C)C5CCCCC5	84
CC1=NN(C2=C1C=C(S2)C(=O)NC3=CN=C(C=C3)C(=O)OC)C4CCCCC4	85
CC1=NN(C2=C1C=C(S2)C(=O)NC3=CC(=C(C=C3)C(=O)N4CCN(CC4)C)OC)C5CCCCC5	85
CC1=NN(C2=C1C=C(S2)C(=O)NC3=CC(=C(C=C3)C(=O)NC)OC)C4CCCCC4	85
CSC1=CC=C(C=C1)NC(=O)C2=CN(C3=C(C2=O)NC(=O)C=C3)CC4=C(C=CC=C4F)F	86
CC1=NN(C2=C1C=C(S2)C(=O)NC3=CC4=C(C=C3)NCC4)C5CCCCC5	88
CC1=NN(C2=C1C=C(S2)C(=O)NC3CCC(CC3)N)C4CCCCC4	88
CC1=NN(C2=C1C=C(S2)C(=O)NC3=CC(=C(C=C3)N4CCC(CC4)O)F)C5CCOCC5	88
COC1=CC(=CC(=C1OC)OC)NC(=O)C2=CN(C3=C(C2=O)NC(=O)C=C3)CC4=C(C=CC=C4Cl)Cl	88
CCOC1=C(C=CC(=C1)N2CCN(CC2)C)C3=NC4=C(C(=NS4)C5CCCCC5)C(=O)N3	88
CC1=NN(C2=C1C=C(S2)C(=O)NC3=CC=C(C=C3)C(=O)N(C)C)C4CCOCC4	89
CC1=NN(C2=C1C=C(S2)C(=O)NC3=CC=C(C=C3)N4CCN(CC4)C)C5CCOCC5	90
CC1=NN(C2=C1C=C(S2)C(=O)NCCN3CC(=O)NC3=O)C4CCCCC4	90
CC1=NN(C2=C1C=C(S2)C(=O)NC3CCC(CC3)N4CCC(CC4)O)C5CCOCC5	90
C1=CC(=C(C(=C1)F)CN2C=C(C(=O)C3=C2C=CC(=O)N3)C(=O)NC4=CC=C(C=C4)OC(F)(F)F)F	90
CN1C(=NC2CCCCC2)SC(=N1)C3=CC(=CC=C3)C(=O)N	90
CC1=C(C=C(C=C1)[N+](=O)[O-])S(=O)(=O)N(C)C	90
CC1=NN(C2=C1C=C(S2)C(=O)NC3CCC(CC3)C(=O)O)C4CCCCC4	91
CC1=NN(C2=C1C=C(S2)C(=O)NC3CCC(CC3)N4CCN(CC4=O)C)C5CCOCC5	93
C1=CC=C(C=C1)NC(=O)C2=CN(C3=C(C2=O)NC(=O)C=C3)CC4=C(C=CC=C4F)F	94
CC1=NN(C2=C1C=C(S2)C(=O)NC3=CC=C(C=C3)C(=O)N4CCN(CC4)C)C5CCCCC5	95
C1=CC(=C(C(=C1)F)CN2C=C(C(=O)C3=C2C=CC(=O)N3)C(=O)NC4=CC=C(C=C4)C#N)F	96
CCN1C(=O)CN(C1=O)CCNC(=O)C2=CC3=C(S2)N(N=C3C)C4CCCCC4	97
CC1=NN(C2=C1C=C(S2)C(=O)NC3=CC=C(C=C3)N4CCN(CC4=O)C)C5CCOCC5	97
CC1=NN(C2=C1C=C(S2)C(=O)NC3=CC4=C(C=C3)N(CC4)C(=O)C(C)(C)C)C5CCCCC5	98
CCN1C(=O)C2=C(C(=CS2)C)N=C1NC3CCCC3	98
CC1=NN(C2=C1C=C(S2)C(=O)NC3=CC=C(C=C3)N)C4CCCCC4	99
C1CCC(CC1)C2=NSC3=C2C(=O)NC(=N3)C4=C(C=C(C=C4)N5CCC(CC5)N)F	101
C1=CC(=C(C(=C1)F)CN2C=C(C(=O)C3=C2C=CC(=O)N3)C(=O)NC4=CC=C(C=C4)N)F	104
C1=CC(=C(C(=C1)F)CN2C=C(C(=O)C3=C2C=CC(=O)N3)C(=O)NC4=CC=C(C=C4)O)F	105
COC1=C(C=CC(=C1)N2CCC(CC2)(F)F)C3=NC4=C(C(=NS4)C5CCCCC5)C(=O)N3	106
CN1C(=NC2CCCCC2)SC(=N1)C3=CC(=C(C=C3)C(=O)N)O	120
C1CCC2(CC1)C3=C(C(=CC(=C3)Cl)Cl)NC(=O)N2	120
C1CCN(CC1)C2=CC=C(C=C2)NC(=O)C3=CN(C4=C(C3=O)NC(=O)C=C4)CC5=C(C=CC=C5F)F	124
CNC(=O)C1=CC(=C(C=C1)C2=NC3=C(C(=NS3)C4CCCCC4)C(=O)N2)OC	125
CN1C(=NC2CCCCC2)SC(=N1)C3=CC=C(C=C3)S(=O)(=O)C	130
CN1C(=NC2=CC=CC(=C2)C(=O)O)SC(=N1)C3=CC=C(C=C3)Cl	140
CN1C(=NC2CCCCC2)SC(=N1)C3=CC(=CC=C3)C(=O)OC	140
CN1C(=NC2=CC(=C(C=C2)O)C(=O)O)SC(=N1)C3=CC=C(C=C3)Cl	150
CN1C(=NC2CCCCC2)SC(=N1)C3=CC=C(C=C3)S(=O)(=O)N	150
CCN1C(=O)C2=C(C=CS2)N=C1NC3CCCC3	150
COC1=CC=C(C=C1)NC(=O)C2=CN(C3=C(C2=O)NC(=O)C=C3)CC4=C(C=CC=C4F)F	151
CN1C(=NC2=CC(=C(C=C2)F)C(=O)O)SC(=N1)C3=CC=C(C=C3)Cl	160
CC(C)N1CCN(CC1)C2=CC=C(C=C2)C3=CC4=C(S3)C(=O)N(C(=N4)NCC=C)C	160
COC1=CC2=C(C(=C1)Cl)NC(=O)NC23CCCCC3	160
CC1=CC2=C(C(=C1)Cl)NC(=O)NC23CCCCC3	160
C1COCCN1C2=CC=C(C=C2)NC(=O)C3=CN(C4=C(C3=O)NC(=O)C=C4)CC5=C(C=CC=C5Cl)Cl	165
CCN1C(=O)C2=C(C(=CS2)C3CCN(CC3)C(C)C)N=C1NC(C)C	170
C1CCC2(CC1)C3=C(C(=CC=C3)Cl)NC(=O)N2	170
C1=CC(=C(C(=C1)F)CN2C=C(C(=O)C3=C2C=CC(=O)N3)C(=O)NC4=CC=C(C=C4)CC(=O)O)F	176
COC1=CC(=CC(=C1OC)OC)NC(=O)C2=CN(C3=C(C2=O)NC(=O)C=C3)CC4=CC=CC=C4Cl	178
C1=CC(=C(C(=C1)F)CN2C=C(C(=O)C3=C2C=CC(=O)N3)C(=O)NC4=CC=C(C=C4)F)F	179
C1=CC(=C(C=C1[N+](=O)[O-])Cl)SC2=CC=NC=C2	180
C1COCCN1C(=O)C2=CC=C(C=C2)NC(=O)C3=CN(C4=C(C3=O)NC(=O)C=C4)CC5=C(C=CC=C5F)F	188
CCN1C(=O)C2=C(C(=CS2)C3CCNCC3)N=C1NC(C)C	190
COC1=CC(=CC(=C1OC)OC)NC(=O)C2=CN(C3=C(C2=O)NC(=O)C=C3)CC4=C(C=C(C=C4)F)Cl	192
C1=CC(=C(C(=C1)F)CN2C=C(C(=O)C3=C2C=CC(=O)N3)C(=O)NC4=CC=C(C=C4)C(=O)O)F	200
CN1C(=NC2CCCCC2)SC(=N1)C3=CC(=CC=C3)S(=O)(=O)N	200
COC1=CC(=CC(=C1OC)OC)NC(=O)C2=CN(C3=C(C2=O)NC(=O)C=C3)CC4=CC=CC=C4F	206
CC1CCC2(CC1)C3=C(C(=CC=C3)Br)NC(=O)N2	210
COC1=CC(=CC(=C1)NC(=O)C2=CN(C3=C(C2=O)NC(=O)C=C3)CC4=C(C=CC=C4F)F)OC	212
CN1C(=NC2CCCCC2)SC(=N1)C3=CC=C(C=C3)C(=O)OC	230
CN1C(=NC2CCCCC2)SC(=N1)C3=CC=C(C=C3)O	240
CN1C(=NC2=CC=CC(=C2O)C(=O)O)SC(=N1)C3=CC=C(C=C3)Cl	260
CC1=CC=CC=C1CN2C=C(C(=O)C3=C2C=CC(=O)N3)C(=O)NC4=CC=C(C=C4)N5CCOCC5	266
CN1C(=NC2CCCCC2)SC(=N1)C3=CC(=CC=C3)O	290
C1=CC(=C(C(=C1)F)CN2C=C(C(=O)C3=C2C=CC(=O)N3)C(=O)NC4=CC=C(C=C4)C(F)(F)F)F	300
CCN1C(=O)C2=C(C=CS2)N=C1NC3CCC3	300
CN1C(=O)C2=C(C=C(S2)C3=CC=C(C=C3)C(=O)NCCCN(C)C)N=C1NCC=C	310
C1COCCN1C2=CC=C(C=C2)NC(=O)C3=CN(C4=C(C3=O)NC(=O)C=C4)CC5=C(C(=CC(=C5F)F)F)F	317
C1=CC(=CC=C1N)SC2=C(C=C(C=C2)Cl)[N+](=O)[O-]	370
CCN1C(=O)C2=C(C=CS2)N=C1NC(C)C	370
CCN1C(=O)C2=C(C(=CS2)C3=CC=CC=C3C(=O)OC)N=C1NC4CCCC4	380
C1CCC2(CC1)C3=C(C(=CC=C3)F)NC(=O)N2	390
CCN1C(=O)C2=C(C=CS2)N=C1NC3CCOCC3	430
CN1C(=NC2=CC=CC(=C2)C3=NOC(=O)N3)SC(=N1)C4=CC=C(C=C4)Cl	440
CN1C(=NC2CCCCC2)SC(=N1)C3=CC(=C(C=C3)C(=O)N)OC	470
CN1C(=NC2CCCCC2)SC(=N1)C3=CC=C(C=C3)C(=O)N(C)CCN(C)C	470
CN1C(=NC2CCCCC2)SC(=N1)C3=CC=C(C=C3)C(=O)O	550
CN1C(=NC2CCCCC2)SC(=N1)C3=CC=C(C=C3)N	560
C1CCC2(CC1)C3=C(C=CC(=C3Cl)Cl)NC(=O)N2	600
COC1=CC(=CC(=C1OC)OC)NC(=O)C2=CN(C3=C(C2=O)NC(=O)C=C3)CC4=CC=CC=C4	686
CN1C(=NC2CCCCC2)SC(=N1)C3=CC(=CC=C3)Cl	700
C1COCCN1C2=CC=C(C=C2)NC(=O)C3=CN(C4=C(C3=O)NC(=O)C=C4)CC5=CC=CC=C5	712
C1=CC(=C(C=C1Cl)[N+](=O)[O-])SC2=CC=NC=C2	720
CCN1C(=O)C2=C(C=CS2)N=C1NC3CCCCC3	740
C1COCCN1C2=CC=C(C=C2)NC(=O)C3=CN(C4=C(C3=O)NC(=O)C=C4)CC5=CC=CC=C5Cl	767
CC(C)C1=NC2=CC=CC=C2C(=N1)SCC3=CC=C(C=C3)C4=CC=CC=C4C5=NNN=N5	770
CC1=C2C(=CC=C1)C3(CCCCC3)NC(=O)N2	790
C1COCCN1C2=CC=C(C=C2)NC(=O)C3=CN(C4=C(C3=O)N=CC=C4)CC5=C(C=CC=C5F)F	823
C1CCC2(CC1)C3=C(C=CC=C3Cl)NC(=O)N2	840
CC(C)C1=NC2=CC=CC=C2C(=N1)SCC3=CC=C(C=C3)C4=CC(=CC=C4)C(=O)O	850
COC1=CC(=CC(=C1OC)OC)NC(=O)C2=CN(C3=C(C2=O)NC(=O)C=C3)CC4=CC=C(C=C4)F	868
CN1C(=NC2CCCCC2)SC(=N1)C3=CC(=CC=C3)C(=O)O	870
CC(C)C1=NC2=CC=CC=C2C(=N1)SCC3=CC=C(C=C3)C4=CC(=CC=C4)C5=NNN=N5	890
CC1=C(C=CC(=C1)C2=NN(C(=NC3CCCCC3)S2)C)C(=O)N	930
CC(C)C1=NC2=CC=CC=C2C(=N1)SCC3=CC=C(C=C3)C4=CC=C(C=C4)C(=O)O	930
C1CCC2(CC1)C3=C(C=CC(=C3)C4=CC=CC=C4)NC(=O)N2	980
C1=CC=C(C(=C1)SC2=C(C=C(C=C2)Cl)[N+](=O)[O-])Br	990
C1COCCN1C2=CC=C(C=C2)NC(=O)C3=CN(C4=C(C3=O)NC(=O)C=C4)CC5=C(C=C(C=C5)F)F	1000
C1=CC=C(C(=C1)SC2=C(C=CC(=C2)Cl)[N+](=O)[O-])Br	1010
CN1C(=NC2CC3CCC2C3)SC(=N1)C4=CC=C(C=C4)Cl	1050
C1=CC(=CC(=C1)NC(=O)C2=CN(C3=C(C2=O)NC(=O)C=C3)CC4=C(C=CC=C4F)F)C#N	1070
CN1C(=O)C2=C(C=C(S2)C3=CC(=CC=C3)C(=O)NCCO)N=C1NCC=C	1100
C1=CC=NC(=C1)SC2=C(C=C(C=C2)[N+](=O)[O-])Cl	1290
CN1C(=NC2CCCCC2)SC(=N1)C3=CC=CC=C3Cl	1300
CCN1C(=O)C2=C(C=CS2)N=C1NC3CCC(CC3)C(=O)O	1300
CN1C(=NC2=C(C=CC=C2O)C(=O)O)SC(=N1)C3=CC=C(C=C3)Cl	1310
C1CC(C2=C(C1)C=CC=C2Br)N3C4=C(C(=O)NC(=N4)N)N=C3Br	1310
CC1=C(C(=CC=C1)C(=O)O)N=C2N(N=C(S2)C3=CC=C(C=C3)Cl)C	1370
CCCNC1=NC2=C(C(=O)N1CC)SC=C2	1400
C1CC2(C1)C3=C(C(=CC=C3)Br)NC(=O)N2	1400
C1=CC(=CC=C1N)SC2=CC(=C(C=C2)[N+](=O)[O-])Cl	1470
CN1C(=NC2CCCCC2)SC(=N1)C3=CC=C(C=C3)Cl	1500
C1=CC=C(C=C1)SC2=C(C=C(C=C2)Cl)[N+](=O)[O-]	1500
CCN1C(=O)C2=C(C=CS2)N=C1NC(C)(C)C	1500
C1=CSC(=C1)SC2=C(C=C(C=C2)Cl)[N+](=O)[O-]	1600
CN1C(=NC2=CC=CC(=C2)C(=O)N)SC(=N1)C3=CC=C(C=C3)Cl	1630
CN1C(=NC2CCCCCCC2)SC(=N1)C3=CC=C(C=C3)Cl	1650
CN1C(=NC2=CC=C(C=C2)O)SC(=N1)C3=CC=C(C=C3)Cl	1700
CN1C(=NC2=CC(=CC=C2)O)SC(=N1)C3=CC=C(C=C3)Cl	1800
C1=CC(=C(C=C1Cl)SC2=CC=NC=C2)[N+](=O)[O-]	1880
CC(C)(CO)N=C1N(N=C(S1)C2=CC=C(C=C2)Cl)C	1900
CC(=O)NC1=CC=CC=C1SC2=C(C=CC(=C2)Cl)[N+](=O)[O-]	2100
CCN1C(=O)C2=C(C=CS2)N=C1NC3CCC(CC3)C(=O)OC	2100
CN1C(=NC2=CC=CC(=C2)CC(=O)O)SC(=N1)C3=CC=C(C=C3)Cl	2130
C1=CC=C(C(=C1)SC2=C(C=C(C=C2)[N+](=O)[O-])Cl)Br	2140
CN1C(=NC2=CC=C(C=C2)F)SC(=N1)C3=CC=C(C=C3)Cl	2200
C1=CC(=CC=C1N)SC2=C(C=CC(=C2)Cl)[N+](=O)[O-]	2200
C1=CC=C(C=C1)SC2=C(C=C(C=C2)[N+](=O)[O-])Cl	2200
C1=CC(=CC=C1N)OC2=C(C=C(C=C2)[N+](=O)[O-])Cl	2200
CCN1C(=O)C2=C(C=CS2)N=C1NC3CCC(CC3)O	2300
CC1=C(C=C(C=C1)[N+](=O)[O-])S(=O)(=O)N(C)C	2320
C1COCCN1C2=CC=C(C=C2)NC(=O)C3=CN(C4=C(C3=O)NC(=O)C=C4)CC5=CC=C(C=C5)F	2380
CC1=NC2=CC=CC=C2C(=N1)SCC3=CC=C(C=C3)C4=CC(=CC=C4)C5=NNN=N5	2500
C1=CC=C(C(=C1)C2=CC=C(C=C2)CSC3=NC(=NC4=CC=CC=C43)C(Cl)(Cl)Cl)C5=NNN=N5	2600
CCN1C(=O)C2=C(C=C(S2)C(=O)NC3=CN=C(C=C3)N4CCC(CC4)O)N=C1NC5CCCC5	2600
CCN1C(=O)C2=C(C=CS2)N=C1NC3CC3	2600
CCCC1(C2=C(C(=CC=C2)Br)NC(=O)N1)CCC	2660
C1CCC2(CC1)C3=C(C=C(C=C3)Cl)NC(=O)N2	2700
C1=CC=C(C(=C1)SC2=CC(=C(C=C2[N+](=O)[O-])Cl)Cl)Br	2880
CCNC1=NC2=C(C(=O)N1CC)SC=C2	2900
CN1C(=NC2=CC=CC=C2)SC(=N1)C3=CC=C(C=C3)Cl	2950
C1CCC2(CC1)C3=C(C(=CC=C3)C(F)(F)F)NC(=O)N2	2960
CN1C(=NC2CCCC2)SC(=N1)C3=CC=C(C=C3)Cl	3080
C1=CC(=CC(=C1)SC2=C(C=C(C=C2)[N+](=O)[O-])Cl)N	3200
COC1=CC2=C(C=C1)NC(=O)NC23CCCCC3	3200
C1=CC(=CC=C1N)OC2=C(C=C(C=C2)Cl)[N+](=O)[O-]	3300
COC1=CC=CC(=C1)CSC2=NC3=CC=CC=C3C(=N2)SCC4=CC=C(C=C4)C5=CC=CC=C5C6=NNN=N6	3300
C1=CC=NC(=C1)SC2=C(C=C(C=C2)Cl)[N+](=O)[O-]	3600
COC1=C(C(=C2C(=C1)C(=NC(=N2)CCC3=CC=CC=C3)SCC4=CC=C(C=C4)C5=CC=CC=C5C6=NNN=N6...	3600
C1CCC2(CC1)C3=CC(=C(C=C3NC(=O)N2)Cl)Cl	3700
CC(=O)C1=CC(=C(C=C1)SC2=CC=NC=C2)[N+](=O)[O-]	3800
CC(C)N=C1N(N=C(S1)C2=CC=C(C=C2)Cl)C	3900
C1=CC(=CC=C1N)SC2=C(C=C(C=C2)[N+](=O)[O-])Cl	3970
CN1C(=NC2(CCCC2)CO)SC(=N1)C3=CC=C(C=C3)Cl	4000
C1=CC=C(C(=C1)N)SC2=C(C=CS2)[N+](=O)[O-]	4270
CN1C(=NC2=CC=C(C=C2)C(=O)O)SC(=N1)C3=CC=C(C=C3)Cl	4600
C1=CC=C(C=C1)N2C(=O)C3=CC=CC=C3NC2=S	4680
CCN1C(=NC2=C(C1=O)SC=C2)CC(C)C	4700
CN1C(=NC2CCC2)SC(=N1)C3=CC=C(C=C3)Cl	4800
C1CCC2(CC1)C3=C(C=CC(=C3)Cl)NC(=O)N2	4800
C1=CC=C(C(=C1)C2=CC=C(C=C2)CSC3=NC(=NC4=CC=CC=C43)SCC5=CC=C(C=C5)[N+](=O)[O-]...	4900
COC1=NC2=C(C=C1)N(C=C(C2=O)C(=O)NC3=CC=C(C=C3)N4CCOCC4)CC5=C(C=CC=C5F)F	5000
CN1C(=O)C2=C(C=CS2)N=C1NCC=C	5000
C1=CSC(=C1)SC2=C(C=C(C=C2)[N+](=O)[O-])Cl	5200
CN1C(=NC2=CC=CC=C2O)SC(=N1)C3=CC=C(C=C3)Cl	5300
C1=CC=C(C(=C1)N)SC2=C(C=CC(=C2)Cl)[N+](=O)[O-]	5450
CCC(CC)N=C1N(N=C(S1)C2=CC=C(C=C2)Cl)C	5600
C1=CC(=CC(=C1)SC2=C(C=C(C=C2)Cl)[N+](=O)[O-])N	5690
CN1C(=NC2=CC=CC(=C2)C#N)SC(=N1)C3=CC=C(C=C3)Cl	5700
C1=CC=C(C(=C1)N)SC2=C(C=C(C=C2)Cl)[N+](=O)[O-]	5750
CN1C(=NC2CN3CCC2C3)SC(=N1)C4=CC=C(C=C4)Cl	5900
CN1C(=NC2CCC(CC2)N)SC(=N1)C3=CC=C(C=C3)Cl	5900
C1=CC(=CC=C1N)SC2=C(C=C(C=C2)F)[N+](=O)[O-]	6180
CN1C(=NC2CCCCC2)SC(=N1)C3=CC=CC=C3O	6400
C1=CC=C(C(=C1)N)SC2=CC(=C(C=C2[N+](=O)[O-])Cl)Cl	6480
C1=CC(=CC=C1N)SC2=C(C=C(C=C2)N)Cl	6500
CCC1=CC2=C(S1)C(=O)N(C(=N2)NC3CCCC3)CC	6500
CCC1(C2=C(C(=CC=C2)Br)NC(=O)N1)CC	6540
CN1C(=NC2=CC(=CC=C2)F)SC(=N1)C3=CC=C(C=C3)Cl	6600
C1CCC2(CC1)C3=CC=CC=C3NC(=O)N2	6600
C1=CC=C(C(=C1)C2=CC=C(C=C2)CSC3=NC(=NC4=CC=CC=C43)SCC5=CC=C(C=C5)F)C6=NNN=N6	6800
CN1C(=O)C2=C(C=C(S2)C3=CC=CC=C3)N=C1NCC=C	6800
C1CCC2(CC1)C3=C(C(=CC=C3)I)NC(=O)N2	6850
C1=CC=C(C=C1)CSC2=NC3=CC=CC=C3C(=N2)SCC4=CC=C(C=C4)C5=CC=CC=C5C6=NNN=N6	7100
C1=CC=C2C(=C1)C(=NC=N2)SCC3=CC=C(C=C3)C4=CC=C(C=C4)C5=NNN=N5	7200
CCCCCN1C2=C(C(=NC=C2)N(C)CCCO)N=C1C3=CC=CO3	7240
C1=CC=C(C(=C1)[N+](=O)[O-])SC2=C(C=CC(=C2)Cl)N	7300
CN1C(=NC2CCCCC2)SC(=N1)C3=CC=CC=C3C(=O)OC	7500
C1=CC=C(C(=C1)N)SC2=CC=CC=C2[N+](=O)[O-]	7600
CCCN=C1N(N=C(S1)C2=CC=C(C=C2)Cl)C	7700
C1=CC=NC(=C1)SC2=C(C=CC(=C2)Cl)[N+](=O)[O-]	7980
CC1=NC2=CC=CC=C2C(=N1)SCC3=CC=C(C=C3)C4=CC=C(C=C4)C5=NNN=N5	8000
C1=CC=C2C(=C1)C(=NC=N2)SCC3=CC=C(C=C3)C4=CC(=CC=C4)C5=NNN=N5	8200
C1=CC=C(C(=C1)N)SC2=C(C=C(C=C2)[N+](=O)[O-])Cl	8770
C1=CC(=CC=C1N)SC2=C(C=C(C=C2)[N+](=O)[O-])C(F)(F)F	9270
COC1=CC2=C(C=C1)C3(CCCCC3)NC(=O)N2	9500
Cc1ccc([N+](=O)[O-])cc1S(=O)(=O)N(C)C	260
CCOc1cc2cc(CO)c(CO)c(-c3ccnc(-n4nc(-c5cccnc5)c5ccccc5c4=O)c3)c2cc1OCC	1700
COc1ccc(C2=NN(C3CCN(C(=O)N4CCOCC4)CC3)C(=O)[C@@H]3CC=CC[C@H]23)cc1Cl	23
Cc1cc(C)nc(NS(=O)(=O)c2ccc(-n3c(-c4ccc(C)c(C)c4)cc4c3CCC(N3CCN(C)CC3)C4)cc2)n1	14
O=c1c2ccccc2nc(S)n1-c1ccccc1	4700
COc1cc(N)ccc1-c1nc2c(C)nn(C3CCCCC3)c(=O)c2[nH]1	31
O=[N+]([O-])c1ccc(Sc2ccncc2)c(Cl)c1	180
O=C1Nc2c(Cl)ccc(OCCO)c2C2(CCCCC2)N1	55
S=c1c2ccccc2nc(S)n1-c1ccccc1	550
c1ccc(-c2n/c(=N/CCC3CCOCC3)sn2-c2ccccc2)cc1	1590
COc1cc(COC(=O)c2ccc(-c3ccccc3)o2)cc(OC)c1OC	5100
OCC/N=c1/nc(-c2ccccc2)n(-c2ccccc2)s1	1110
Cn1c(N)nc2c(c1=O)N[C-](Br)[NH+]2C1CCCc2ccccc21	4880
CC(C)Cn1c(=O)n(C)c(=O)c2[nH]cnc21	8100
COc1cc(N)ccc1-c1nc2c(c(C3CCCCC3)nn2C)c(=O)[nH]1	1.3
COc1cc(N)ccc1-c1nc2snc(C3CCCCC3)c2c(=O)[nH]1	14
COc1cc(N2CCCNCC2)ccc1-c1nc2snc(C3CCCCC3)c2c(=O)[nH]1	4
COc1cc(N2CCN(C(C)=O)CC2)ccc1-c1nc2snc(C3CCCCC3)c2c(=O)[nH]1	16
C=CCNc1nc2cc(-c3ccc(N4CCN(C(C)C)CC4)cc3)sc2c(=O)n1C	160
C=CCNc1nc2cc(-c3cccc(C(=O)NCCO)c3)sc2c(=O)n1C	1100
C=CCNc1nc2cc(-c3ccc(C(=O)NCCCN(C)C)cc3)sc2c(=O)n1C	310
C#Cc1csc2c(=O)n(CC)c(NC3CCCC3)nc12	45
CCn1c(NC2CCCC2)nc2c(-c3cccnc3)csc2c1=O	2
CCn1c(Nc2ccncc2F)nc2c(C3CCCN(C(=O)C4(C#N)CC4)C3)csc2c1=O	0.32
CCn1c(NC(C)C)nc2c(C3CCN(C(=O)c4cccc(C)n4)C3)csc2c1=O	3.3
O=C1Nc2c(Cl)cccc2C2(CCCCC2)N1	170
O=C1Nc2c(Cl)cc(-c3ccccc3)cc2C2(CCCCC2)N1	16
CN1CCN(C(=O)c2ccc(-c3cc(Cl)c4c(c3)C3(CCCCC3)NC(=O)N4)cc2)CC1	14
O=C1Nc2c(Cl)ccc(Oc3ccccc3-c3nnn[nH]3)c2C2(CCCCC2)N1	0.8
O=C1Nc2ccccc2C2(CCc3ccccc3N2)N1c1cc(C(F)(F)F)cc(C(F)(F)F)c1	171
CSc1nc2ccccc2c(=O)n1-c1c(F)cccc1F	510
CSc1nc2c(C)cccc2c(=O)n1-c1c(F)cccc1F	130
COc1ccc(Cn2c(=O)c3cc(OCC#N)ccc3n(C3CCS(=O)CC3)c2=O)cc1OC	6.1
COc1ccc(Cn2c(=O)c3cc(OCC#N)ccc3n(C3CCSCC3)c2=O)cc1OC	5.5
CC(C)(C)CSc1nc2ccccc2c(=O)n1-c1ccccc1	100
COc1ccc(/C(CSc2nc3ccccc3c(=O)n2-c2ccccc2)=N\O)cc1	1150
Fc1cc2nc(S)[nH]c(=S)c2cc1F	74
CC(C)c1nc(SCc2ccc(-c3ccccc3-c3nnn[nH]3)cc2)c2ccccc2n1	770
CC(C)c1nc(SCc2ccc(-c3cccc(C(=O)O)c3)cc2)c2ccccc2n1	890
CCOOC(=O)c1sc(Nc2nc(NCc3ccc(OC)c(OC)c3)c3nc[nH]c3n2)nc1C	150
CCOC(=O)c1sc(Nc2nc(NCc3ccc(C)cc3)c3c(ncn3CC)n2)nc1C	11
CCOC(=O)c1sc(Nc2nc(N3CCNCC3)c3c(n2)N(Cc2cc(OC)c(OC)c(OC)c2)CC3)nc1C	6
COc1cc(-c2nc(NC3CCCC3)c3ccsc3n2)cc(OC)c1OC	20
CCOC(=O)c1sc(Nc2nc(N(C)Cc3cc(OC)c(OC)c(OC)c3)cc(N3CCNCC3)n2)nc1C	10
CCOC(=O)c1sc(Nc2nc(N3CCC(O)CC3)cc(N3CCC(O)CC3)n2)nc1C	63
O=C(Nc1ccc(N2CCOCC2)cc1)C1CN(Cc2c(F)cccc2F)c2cccnc2C1=O	820
O=C(Nc1ccc(N2CCOCC2)cc1)c1cn(Cc2c(F)cccc2F)c2ccc(=O)[nH]c2c1=O	22
Cn1nc(-c2ccc(Cl)cc2)s/c1=N\C1CCCC1	1500
Cn1nc(-c2ccc(C(N)=O)cc2)s/c1=N\C1CCCC1	61
Cn1nc(-c2ccc(C(N)=O)cc2)s/c1=N\[C@@H]1CC[C@@H](O)C1	88
Cn1nc(-c2ccc(Cl)cc2)s/c1=N\c1ccc(F)c(C(=O)O)c1	160
CC1=NN(C2CCCCC2)C2SC(C(=O)Nc3ccc(N4CCC(O)CC4)nc3)=CC12	15
CC1=NN(C2CCCCC2)C2SC(C(=O)Nc3ccc(N4CCN(C)CC4)c(F)c3)=CC12	9
COc1cc(N2CCCNCC2)ccc1-c1nc2c(C)nn(C3CCCCC3)c(=O)c2[nH]1	12
COc1ccc(C2=NN(C3CCCC3)C(=O)[C@@H]3CC=CC[C@H]23)cc1Cl	18.6
CCn1ncc2c(NC3CCOCC3)c(-c3nnc(Cc4sc(C)nc4C)o3)cnc21	1.58
CCn1ncc2c(NC3CCCCC3)c(C3=NOC4(C3)CC(C3N=NN=N3)C4)cnc21	55
CCOc1ccc(-c2c(C(C)(C)O)oc(=O)c3ccccc23)cc1OC1CCCC1	1400
CCOC(=O)c1sc(Nc2nc(NCc3ccc(S(N)(=O)=O)cc3)cc(N3CCC(N(C)C)CC3)n2)nc1C	100
CS(=O)(=O)c1ccc(NC(=O)c2cn(Cc3c(F)cccc3Cl)c3ccc(=O)[nH]c3c2=O)cc1	12
CCOC(=O)c1cc2c(=O)n3ccccc3nc2n(C2CCCCC2)/c1=N\C(C)=O	142
Cn1c(=O)c2c(nc(NCc3ccccc3)n2CCCC(=O)N/C=C/c2ccc(O)c(O)c2O)n(C)c1=O	3200
CCCCc1nc2c(c(=O)n(C)c(=O)n2C)n1CCCC(=O)Nc1cc(C(C)(C)C)ccc1O	5070
CCCCCn1c(-c2ccco2)nc2c(N(C)CCCO)nccc21	7240
CCOC(=O)c1sc(Nc2nc(NCc3ccc(OC)c(OC)c3)c3c(ncn3CC)n2)nc1C	150
CCOC(=O)c1sc(Nc2nc(N3CCNCC3)c3c(n2)N(Cc2ccc(S(C)(=O)=O)cc2)CC3)nc1C	20
COc1ccc(Cn2c(=O)c3cc(OC(CF)CF)ccc3n(C3CCN(C=O)CC3)c2=O)cc1OC	39
COc1cc(Cn2c(=O)c3cc(OC(CF)CF)ccc3n(C3CCN(C=O)CC3)c2=O)ccc1OCC(=O)N1CCCCC1	46
N#Cc1cc(Cn2c(=O)c3cc(OC(CF)CF)ccc3n(C3CCN(C=O)CC3)c2=O)ccc1-c1ccccc1	37
N=c1nc(-c2ccccc2)n(-c2ccccc2)s1	1020
c1ccc(-c2n/c(=N/Cc3cccnc3)sn2-c2ccccc2)cc1	380
c1ccc(-c2n/c(=N/CCN3CCOCC3)sn2-c2ccccc2)cc1	1590
CC1=NC2=CC=CC=C2C(=N1)SCC3=CC=C(C=C3)C4=CC=CC=C4C5=NNN=N5	10000
CCN1C(=O)C2=C(C=C(S2)C)N=C1NC3CCCC3	10000
C1=CC=C(C(=C1)C2=CC=C(C=C2)CSC3=NC(=NC4=CC=CC=C43)C5=CC=C(C=C5)Cl)C6=NNN=N6	10000
CCCCCN1C(=NC2=C(C=CN=C21)N(C)CCCO)C3=CC=CO3	10000
CC(C)C1=NC2=CC=CC=C2C(=N1)SCC3=CC=C(C=C3)C4=CC=C(C=C4)C(=O)OC	10000
CCCCCN1C(=NC2=C(C=CN=C21)NCCCOC)C3=CC=CO3	10000
CC(C)C1=NC2=CC=CC=C2C(=N1)SCC3=CC=C(C=C3)C4=CC=CC=C4C(=O)O	10000
CCCCCN1C(=NC2=C(C=CN=C21)NCCCO)C3=CC=CO3	10000
CCCCCN1C2=C(C(=NC=C2)NCCCOC)N=C1C3=CC=CO3	10000
C1CCC(C1)N2C(=NC3=C(C=CN=C32)NCCCO)C4=CC=CO4	10000
COCCCNC1=C2C(=NC=C1)N(C(=N2)C3=CC=CO3)C4CCCC4	10000
CC(C)C1=NC2=CC=CC=C2C(=N1)SCC3=CC=C(C=C3)C4=CC=CC=C4C#N	10000
CC1=NC2=CC=CC=C2C(=N1)SCC3=CC=C(C=C3)C4=CC=CC=C4C#N	10000
C1=CC=C(C(=C1)C#N)C2=CC=C(C=C2)CSC3=NC(=NC4=CC=CC=C43)C(Cl)(Cl)Cl	10000
C1=CC=C(C(=C1)C#N)C2=CC=C(C=C2)CSC3=NC(=NC4=CC=CC=C43)SCC5=CC=C(C=C5)F	10000
C1=CC=C(C=C1)CCC2=NC3=C(C(=CC(=C3)Br)Br)C(=N2)SCC4=CC=C(C=C4)C5=CC(=CC=C5)C6=...	10000
C1=CC=C(C(=C1)C#N)C2=CC=C(C=C2)CSC3=NC=NC4=CC=CC=C43	10000
C1=CC=C(C(=C1)C#N)C2=CC=C(C=C2)CSC3=NC(=NC4=CC=CC=C43)SCC5=CC=C(C=C5)[N+](=O)...	10000
CC(C)C1=NC2=CC=CC=C2C(=N1)SCC3=CC=C(C=C3)C4=CC=CC=C4C(=O)OC	10000
CC(C)C1=NC2=CC=CC=C2C(=N1)SCC3=CC=C(C=C3)C4=CC(=CC=C4)C(=O)OC	10000
COCCNC1=C2C(=NC=C1)N(C(=N2)C3=CC=CO3)C4CCCC4	10000
C1=CC=C(C(=C1)[N+](=O)[O-])SC2=C(C=C(C=C2)Cl)N	10000
COCCCNC1=NC=CC2=C1N=C(N2C3CCCC3)C4=CC=CO4	10000
COCCNC1=NC=CC2=C1N=C(N2C3CCCC3)C4=CC=CO4	10000
CCCCCN1C(=NC2=C(C=CN=C21)NCCCO)C3=CC=CC=C3	10000
CCCCCN1C2=C(C(=NC=C2)NCC3=CC=CC=C3)N=C1C4=CC=CO4	10000
CCCCCN1C(=NC2=C(C=CN=C21)NCC3=CC=CC=C3)C4=CC=CC=C4	10000
C1CCC(C1)N2C(=NC3=C(C=CN=C32)NCCC4=CC=CS4)C5=CC=CO5	10000
C1CCC(C1)N2C3=C(C(=NC=C3)NCCC4=CC=CS4)N=C2C5=CC=CO5	10000
C1=CC=C(C=C1)C2=NC3=C(C=CN=C3N2CCCO)N	10000
C1CCN(CC1)CCN2C(=NC3=C(C=CN=C32)N)C4=CC=CC=C4	10000
CCCCCN1C(=NC2=C(C=CN=C21)N)C3=CC=CC=C3	10000
CCCCCN1C(=NC2=C(C=CN=C21)N)C3=CC=C(C=C3)[N+](=O)[O-]	10000
CCCCCN1C(=NC2=C(C=CN=C21)N)C3=CC=C(C=C3)OC	10000
CCCCCN1C(=NC2=C(C=CN=C21)NCCC3=CC=CS3)C4=CC=CC=C4	10000
C1CCC(C1)N2C3=C(C(=NC=C3)NCCCO)N=C2C4=CC=CO4	10000
CCCCCN1C(=NC2=C(C=CN=C21)NCC3=CC=CC=C3)C4=CC=CO4	10000
CCCCCN1C(=NC2=C(C=CN=C21)NCCOC)C3=CC=CO3	10000
CCCCCN1C(=NC2=C(C=CN=C21)N)C3=CC=CO3	10000
CCCCCN1C2=C(C(=NC=C2)NCCCO)N=C1C3=CC=CC=C3	10000
CCCCCN1C2=C(C(=NC=C2)NCCC3=CC=CS3)N=C1C4=CC=CC=C4	10000
CCCCCN1C2=C(C(=NC=C2)NCC3=CC=CC=C3)N=C1C4=CC=CC=C4	10000
