# Supplementary material for: Chemical Space Exploration and Machine Learning-Based Screening of PDE7A Inhibitors
Source: Pharmaceuticals (Basel). 2025 Mar 21;18(4):444. doi: 10.3390/ph18040444 (PMC12030294; doi:10.3390/ph18040444)
Supplement: Supplementary file 1 [file pharmaceuticals-18-00444-s001.zip › Supplementary Materials_S2.xlsx]

## Sheet: hyperparameter 
	Algorithm	Fingerprint	alpha	max_depth	max_features	min_samples_leaf	min_samples_split	n_estimators	max_leaf_nodes	min_child_weight	learning_rate	subsample	colsample_bytree	C	degree	gamma	kernel
Classification	DT	Top	/	8	178	1	2	/	/	/	/	/	/	/	/	/	/
		RDK	/	9	89	1	2	/	/	/	/	/	/	/	/	/	/
		Pattern	/	10	180	1	2	/	/	/	/	/	/	/	/	/	/
		Morgan	/	10	70	1	2	/	/	/	/	/	/	/	/	/	/
		MACCS	/	9	141	1	2	/	/	/	/	/	/	/	/	/	/
		Layered	/	12	27	1	2	/	/	/	/	/	/	/	/	/	/
		Avalon	/	5	130	1	2	/	/	/	/	/	/	/	/	/	/
		Atom	/	8	183	1	2	/	/	/	/	/	/	/	/	/	/
	RF	Top	/	24	85	1	/	34	/	/	/	/	/	/	/	/	/
		RDK	/	11	166	1	/	141	/	/	/	/	/	/	/	/	/
		Pattern	/	18	25	1	/	151	/	/	/	/	/	/	/	/	/
		Morgan	/	17	48	1	/	129	/	/	/	/	/	/	/	/	/
		MACCS	/	13	58	1	/	54	/	/	/	/	/	/	/	/	/
		Layered	/	15	188	1	/	138	/	/	/	/	/	/	/	/	/
		Avalon	/	14	59	1	/	98	/	/	/	/	/	/	/	/	/
		Atom	/	22	48	1	/	125	/	/	/	/	/	/	/	/	/
	SVM	Top	/	/	/	/	/	/	/	/	/	/	/	4.51	4	scale	rbf
		RDK	/	/	/	/	/	/	/	/	/	/	/	6.31	4	auto	rbf
		Pattern	/	/	/	/	/	/	/	/	/	/	/	1.75	3	scale	poly
		Morgan	/	/	/	/	/	/	/	/	/	/	/	7.85	4	scale	rbf
		MACCS	/	/	/	/	/	/	/	/	/	/	/	4.51	4	scale	rbf
		Layered	/	/	/	/	/	/	/	/	/	/	/	5.98	2	scale	poly
		Avalon	/	/	/	/	/	/	/	/	/	/	/	2.78	3	scale	poly
		Atom	/	/	/	/	/	/	/	/	/	/	/	5.72	4	scale	rbf
Regression	DT	Top	/	6	/	13	18	/	16	/	/	/	/	/	/	/	/
		RDK	/	6	/	2	19	/	10	/	/	/	/	/	/	/	/
		Pattern	/	8	/	7	14	/	32	/	/	/	/	/	/	/	/
		Morgan	/	6	/	1	3	/	/	/	/	/	/	/	/	/	/
		MACCS	/	6	/	1	10	/	30	/	/	/	/	/	/	/	/
		Layered	/	3	/	13	23	/	7	/	/	/	/	/	/	/	/
		Avalon	/	4	/	4	34	/	10	/	/	/	/	/	/	/	/
		Atom	/	6	/	1	11	/	19	/	/	/	/	/	/	/	/
	RF	Top	/	32	66	1	2	67	/	/	/	/	/	/	/	/	/
		RDK	/	20	40	1	3	99	/	/	/	/	/	/	/	/	/
		Pattern	/	22	66	1	2	53	/	/	/	/	/	/	/	/	/
		Morgan	/	44	87	1	2	99	/	/	/	/	/	/	/	/	/
		MACCS	/	21	17	1	2	88	/	/	/	/	/	/	/	/	/
		Layered	/	9	69	1	2	76	/	/	/	/	/	/	/	/	/
		Avalon	/	9	69	1	2	76	/	/	/	/	/	/	/	/	/
		Atom	/	9	69	1	2	76	/	/	/	/	/	/	/	/	/
	XGB	Top	/	5	/	/	/	18	/	2	0.3	0.49	0.23	/	/	/	/
		RDK	/	4	/	/	/	17	/	0	0.3	0.77	0.99	/	/	/	/
		Pattern	/	5	/	/	/	37	/	0	0.37	0.88	0.2	/	/	/	/
		Morgan	/	4	/	/	/	59	/	0	0.41	0.81	0.23	/	/	/	/
		MACCS	/	6	/	/	/	11	/	0	0.31	0.51	0.99	/	/	/	/
		Layered	/	6	/	/	/	18	/	0	0.2	0.96	0.08	/	/	/	/
		Avalon	/	5	/	/	/	13	/	0	0.28	0.84	0.25	/	/	/	/
		Atom	/	4	/	/	/	28	/	0	0.23	0.53	0.19	/	/	/	/
	Ri	Top	6.33	/	/	/	/	/	/	/	/	/	/	/	/	/	/
		RDK	79.19	/	/	/	/	/	/	/	/	/	/	/	/	/	/
		Pattern	21.11	/	/	/	/	/	/	/	/	/	/	/	/	/	/
		Morgan	8.27	/	/	/	/	/	/	/	/	/	/	/	/	/	/
		MACCS	10	/	/	/	/	/	/	/	/	/	/	/	/	/	/
		Layered	9.9	/	/	/	/	/	/	/	/	/	/	/	/	/	/
		Avalon	20.92	/	/	/	/	/	/	/	/	/	/	/	/	/	/
		Atom	107.49	/	/	/	/	/	/	/	/	/	/	/	/	/	/
	Las	Top	100	/	/	/	/	/	/	/	/	/	/	/	/	/	/
		RDK	53	/	/	/	/	/	/	/	/	/	/	/	/	/	/
		Pattern	87	/	/	/	/	/	/	/	/	/	/	/	/	/	/
		Morgan	88	/	/	/	/	/	/	/	/	/	/	/	/	/	/
		MACCS	37	/	/	/	/	/	/	/	/	/	/	/	/	/	/
		Layered	75	/	/	/	/	/	/	/	/	/	/	/	/	/	/
		Avalon	77	/	/	/	/	/	/	/	/	/	/	/	/	/	/
		Atom	44	/	/	/	/	/	/	/	/	/	/	/	/	/	/
